# Supplementary material for: Reticulocalbin 2 as a Potential Biomarker and Therapeutic Target for Atherosclerosis
Source: Cells. 2022 Mar 25;11(7):1107. doi: 10.3390/cells11071107 (PMC8997427; doi:10.3390/cells11071107)
Supplement: Supplementary file 1 [file cells-11-01107-s001.zip]

Archive with 1 entries (1 files):
- cells-1639381-supplementary.xlsx
