# Supplementary material for: Reticulocalbin 2 as a Potential Biomarker and Therapeutic Target for Atherosclerosis
Source: Cells. 2022 Mar 25;11(7):1107. doi: 10.3390/cells11071107 (PMC8997427; doi:10.3390/cells11071107)
Supplement: Supplementary file 1 [file cells-11-01107-s001.zip › cells-1639381-supplementary.xlsx]

## Sheet: code definitions
gender
Ethnicity
Race
Diabetes
Statin
Genotype Category

## Sheet: IVUS_Correlation
Clinical and lab measures in the CAVA cohort
tube ID	RCN2 (ng/ml)	age	gender	Ethnicity	Race	Genotype	Genotype Category	BP Systolic mmHG	BP Diastolic mmHG	Height (inches)	Weight (lbs)	BMI	Diabetes	Hypertension	Statin	Na (mmol/L)	K (mmol/L)	BUN (mg/dL)	Creatinine (mg/dL)	Glucose (mg/dL)	A1c (%)	eGFR using CKD-EPI mL/min per 1.73 m2	eGFR using MDRD mL/min per 1.73 m2	WBC (k/uL)	Hgb (k/uL)	HCT (%)	Platelets (k/uL)	Neutrophils Percent	Neutrophils Absolute Count (k/uL)	Lymphocytes Percent	Lymphocytes Absolute Count (k/uL)	Monocytes Percent	Monocytes Absolute Count (k/uL)	Eosinophils Percent	Eosinophils Absolute Count (k/uL)	Basophils Percent	Basophils Absolute Count (k/uL)	Total Cholesterol (mg/dL)	Triglycerides (mg/dL)	HDL Cholesterol (mg/dL)	LDL Cholesterol (mg/dL)	Clinical lab comments	Which Vessel had IVUS?	Maximum Stenosis (%)	TAV (mm2)	Atheroma Burden (%)	Fibrous (%)	Fatty (%)	Necrotic (%)
14620-003	51.795	65	0	0	0	GG	0	125	75	66	200	32.2773	1	1	1	136	3.7	14	1.3	255	10.2	57.3	58.9	9.01	16.4	45.6	187	63.1	5.69	28.9	2.6	7	0.63	0.8	0.07	0.2	0.02	109	118	25	64		no detail	75.5	297.8	55.2095	54.4134	10.4147	20.7211
14620-004	17.25	70	0	0	1	GG	0	129	65	68.9	264	39.095	1	1	1	140	3.9	15	1.3	172	5.9	63.9	70.3	6.6	13.2	41.1	164	49.2	3.25	37.1	2.45	11.1	0.73	2.3	0.15	0.3	0.02	110	95	36	58		no detail	22.8	88.6	13.8114	82.7105	2.17641	9.6114
14620-006	55.425	68	0	0	0	GG	0	145	88	70	219	31.4198	1	0	1	130	3.5	18	1.1	157	n/a	68.6	70.8	11.21	10.9	33.4	436	80.9	9.07	4.5	0.5	5.5	0.62	0.9	0.1	2.7	0.3	141	65	51	149	atypical lymph, no A1c	RCA	41.34	57.9	11.34	57.7325	8.63	23.1104
14620-007	67.83	66	0	0	0	AG	1	112	70	69	147	21.7057	1	0	1	126	4.6	13	1	77	n/a	78.1	79.5	10.18	13	39.9	270	n/a		n/a	n/a	n/a	n/a	n/a	n/a	n/a	n/a	150	204	36	80	no differential, no A1c	left main	71.1	224.3	50.2577	46.7721	12.8259	28.7354
14620-008	43.46	66	1	0	0	GG	0	134	68	63	227	40.2069	1	1	1	139	4.1	23	0.8	144	6.7	82.1	78.6	2.48	13.5	39.8	256	n/a		n/a	n/a	n/a	n/a	n/a	n/a	n/a	n/a	150	204	36	80	no differential	LAD	52.2	287.4	39.4347	63.6699	9.3269	16.4102
14620-010	40.99	79	1	2	0	GG	0	164	92	60	230	44.9139	1	1	1	135	5	26	1	275	6.4	53.7	56.8	10.71	15.1	44.8	221	84.1	9	14.8	1.59	1	0.11	0	0	0.1	0.01	109	131	38	49		no detail	56.1	237	37.2759	47.0584	7.19899	21.7852
14620-011	64.34	48	0	2	0	AG	1	135	80	71	292	40.7213	1	1	1	136	4.1	27	1.7	250	8.8	46.6	45.9	8	10.9	33.7	142	n/a		n/a	n/a	n/a	n/a	n/a	n/a	n/a	n/a	101	171	25	48	no differential	LEFT CX	77.21	520.5	56.7241	63.1017	10.9975	21.9457
14620-012	92.105	54	0	0	0	AG	1	136	85	73	250	32.9799	1	0	1	138	4	12	1.2	104	n/a	68.1	67.1	8.31	16.2	48.1	232	n/a		n/a	n/a	n/a	n/a	n/a	n/a	n/a	n/a	84	84	24	46	no differential, no A1c, no LP	no detail	54.2	145.2	39.5425	45.3488	3.39807	28.8175
14620-016	81.055	51	1	0	0	GG	0	122	70	63	234.1	41.4644	1	1	1	137	3.9	12	0.9	173	6.8	74.3	70.2	8.13	12.8	37.2	326	n/a		n/a	n/a	n/a	n/a	n/a	n/a	n/a	n/a	VAP	624	35	80	no differential	RCA	24.8	100.6	18.1611	97.4777	2.52227	0
14620-018	44.815	52	0	0	1	GG	0	165	115	73	220	29.0223	1	1	0	140	3.6	16	1.2	96	6.3	79.9	81.9	7.05	12.8	39.8	237	n/a		n/a	n/a	n/a	n/a	n/a	n/a	n/a	n/a	190	66	41	138	no differential	LAD	41.6	241.7	26.3347	69.9907	9.1741	14.7869
14620-019	24.905	55	0	0	0	AG	1	150	91	80	260	28.5594	1	1	1	140	3.8	17	1	139	6.8	84.4	82.5	6.61	16.1	46.6	216	n/a		n/a	n/a	n/a	n/a	n/a	n/a	n/a	n/a	164	77	43	108	no differential	no detail	64.6	226.5	45.4454	45.5757	8.63854	26.4377
14620-021	52.81	71	1	0	1	GG	0	116	70	59.8	206	40.4968	1	1	0	141	3.7	18	0.9	301	7.6	74.4	79.5	10.44	12.1	37.1	232	n/a		n/a	n/a	n/a	n/a	n/a	n/a	n/a	n/a	134	89	48	71	no differential	no detail	44.5	139.8	27.0354	55.8172	0.896853	30.8163
14620-022	71.655	58	1	2	0	AG	1	146	72	67.5	263	40.5792	1	1	1	136	4.4	10	0.9	167	n/a	70.7	68.4	8.74	14.7	41.1	248	n/a		n/a	n/a	n/a	n/a	n/a	n/a	n/a	n/a	101	76	36	52	no differential, no A1c, no LP	no detail	71.7	254.3	37.3641
14620-023	49.275	73	0	2	1	GG	0	156	83	70	269	38.5933	1	1	1	138	3.9	19	1.2	113	6.5	68.9	76.5	9.71	12.4	37.7	156	n/a		n/a	n/a	n/a	n/a	n/a	n/a	n/a	n/a	210	116	38	153	no differential	no detail	47.8	389.4	37.3167	64.8642	10.4769	17.6059
14620-024	42.105	63	1	0	1	GG	0	147	78	66	258	41.6377	1	1	0	140	4.5	43	1.8	118	10	34	36.6	6.43	12.1	37.2	198	57.9	3.98	31.1	2.14	8.4	0.58	2.2	0.15	0.4	0.03	VAP	214	33	55		CX	64	258.2	41.5982	52.8966	9.65809	21.8843
14620-026	46.025	73	0	0	0	GG	0	126	73	67	260	40.7173	1	1	1	139	4	11	1.01	132	n/a	73.4	77	5.5	16.3	47.3	201	n/a		n/a	n/a	n/a	n/a	n/a	n/a	n/a	n/a		125	35	56	no differential, no A1c	RCA	45.6	302.7	36.162	62.087	8.89016	18.6351
14620-028	155.425	65	0	2	0	GG	0	194	120	72.8	182	24.1415	1	1	0	135	4.4	14	1	255	n/a	78.6	79.7	8.13	13.7	40.8	188	n/a		n/a	n/a	n/a	n/a	n/a	n/a	n/a	n/a	106	184	35	40	no differential, no A1c, no LP	LAD	69.1	170.3	42.2895	60.4264	10.7744	14.6123
14620-029	68.605	58	0	0	0	AA	2	143	85	70	205	29.4112	1	0	1	134	4.7	15	0.9	121	n/a	93.8	92.1	5.23	9.9	33.7	283	n/a		n/a	n/a	n/a	n/a	n/a	n/a	n/a	n/a	98	44	35	56	no differential, no A1c, no LP	no detail	26.2	59.5	9.89852	91.5776	7.58941	0.847395
14620-030	75.24	63	1	0	0	AG	1	146	81	60	175	34.1736	1	1	1	139	3.5	14	0.6	189	11.3	97.3	107.3	6.26	10.6	32	136	59.6	4.72	33.3	2.64	6.4	0.51	0.6	0.05	0.1	0.01	170	348	27	85		no detail	76.9	289.2	60.2751	55.7219	10.6312	20.2455
14620-031	63.515	51	0	0	0	GG	0	115	77	72	224	30.3765	1	1	1	137	4	10	0.9	208	n/a	98.5	94.6	4.68	13.5	37.9	162	n/a		n/a	n/a	n/a	n/a	n/a	n/a	n/a	n/a	115	171	28	59	no differential, no A1c, no LP	no detail	44.7	74.6	31.6504	64.9229	4.79477	18.0924
14620-032	94.525	49	1	0	1	GG	0	120	68	62.6	159.1	28.5415	1	1	1	136	2.9	14	0.8	143	6.3	100.1	98.2	4.33	14.3	39.7	157	44.4	2.02	43.3	1.97	10.3	0.47	1.3	0.06	0.7	0.03	186	63	46	130		no detail	34.4	119.7	19.4508	74.223	3.50769	17.6848
14620-033	75.68	46	0	0	1	GG	0	106	60	67	264	41.3437	1	1	1	136	3.9	27	1.3	101	8.5	75.6	76.6	8.32	10.7	32.7	221	n/a		n/a	n/a	n/a	n/a	n/a	n/a	n/a	n/a	159	188	30	98	no differential		79.3	244.9	50.2256	63.7452	11.2056	18.8709
14620-034	54.94	55	1	0	0	GG	0	130	93	68	260	39.5285	1	0	1	138	3.6	11	0.71	205	6.1	96.2	90.8	7.23	12.6	35	221	56.7	4.1	34.4	2.49	6.5	0.47	1.8	0.13	0.6	0.04	132	162	44	61			59.3	235.2	48.4948	47.9152	9.58886	27.9556
14620-035	35.32	48	1	0	1	GG	0	121	84	68	210	31.9269	1	1	1	140	4	9	0.8	120	6.6	100.8	98.6	7.53	11.9	35.9	218	60.2	4.53	32.9	2.48	4.6	0.35	2	0.15	0.3	0.02	136	119	47	69		Cx	29	90.2	16.4599	77.8733	0.0532151	8.62384
14620-038	94.38	64	0	0	0	AG	1	112	62	71	204	28.4491	1	1	1	139	4.1	13	1.1	157	n/a	70.6	71.6	7.86	13.5	39.1	198	56.7	3.81	27.6	1.86	12.3	0.83	3.1	0.21	0.3	0.02	99	103	30	52	no A1c	LAD	64.1	186.2	46.5616	53.0016	10.0931	21.1255
14620-041	79.795	61	1	0	0	GG	0	131	61	63	188	33.2991	0	0	1	139	3.9	10	0.7	87	n/a	93.8	90.4	3.92	11.4	34.2	130	34.4	0.9	51	1.33	13.4	0.35	0.8	0.02	0.4	0.01	157	125	45	91	no A1c	LAD	34.8	93.2	25.5342	85.7792	6.75944	4.16148
14620-047	62.21	33	0	2	0	AG	1	124	80	66	273	44.0585	0	1	0	139	4	10	1.1	92	5	87.7	81.9	6.53	15.3	41.8	190	51.6	3.37	33.8	2.21	8.9	0.58	5.2	0.34	0.5	0.03	148	117	27	102			25.26	36.8	10.8844	100	0	0
14620-048	116.91	53	1	0	0	GG	0	120	78	65	247	41.0985	1	0	1	140	4.1	18	0.8	111	n/a	84.4	79.7	5.07	14.8	42.8	221	82.2	4.17	17	0.86	0.6	0.03	0	0	0.2	0.01	173	83	45	114	no A1c	LAD	0.14	20.9	5.90729	100	0	0
14620-049	55.67	48	1	0	0	AG	1	113	78	68	183	27.822	1	1	1	137	4.1	14	0.7	107	6.9	102.8	94.9	7.02	13.9	40.9	182	71.6	5.26	16.3	1.2	10.7	0.79	1.1	0.08	0.3	0.02	VAP	152	43	106			72.1	284.8	57.5586	39.5626	16.5686	22.8429
14620-053	20.69	64	1	2	0	GG	0	140	82	62	169	30.9071	1	1	1	140	5.3	24	1	107	n/a	59.7	59.3	7.32	14.5	42.5	184	n/a		n/a	n/a	n/a	n/a	n/a	n/a	n/a	n/a	185	216	41	100	no differential, no A1c	RCA	59.2	192.8	26.7703
14620-054	41.665	40	1	0	0	AG	1	134	68	66	337	54.3873	1	0	0	138	4.2	11	0.8	172	n/a	92.5	84.4	11.58	13.8	39.8	222	84.5	9.78	11.7	1.36	3.5	0.41	0.1	0.01	0.2	0.02	253	119	44	189	no A1c	RCA	12.8		8.25198
14620-055	26.6	75	0	0	1	GG	0	138	80	69	182	26.8738	1	1	1	136	3.6	19	1	76	n/a	84.7	93.8	8.93	12.3	36.9	178	67.7	6.04	16.3	1.46	15.8	1.41	0.1	0.01	0.1	0.01	139	68	45	83	no A1c	RCA	67.7	315.5	48.5012	64.4594	11.8452	18.6057
14620-061	56.54	52	1	0	0	AA	2	136	92	66	186	30.0179	0	1	0	138	4.3	18	0.8	106	n/a	85	80.1	5.58	14.7	42.6	216	56.4	2.97	35.2	1.85	6.3	0.33	1.5	0.08	0.6	0.03	193	47	39	146	no A1c	LAD	38.9	136.5	20.7858	83.4596	10.6941	4.79114
14620-062	44.525	59	1	0	1	GG	0	128	64	63	159	28.1625	1	1	0	135	4	11	0.7	130	6.8	109.7	110.3	8.84	14.9	46.4	202	36.1	2.63	54.1	3.94	8.4	0.61	1.1	0.08	0.3	0.02	169	157	34	109			59.1	143.6	25.8134	76.1106	12.7534	7.60174
14620-065	29.215	44	1	2	0	GG	0	118	60	66	381	61.4883	1	1	1	141	4.5	16	0.9	114	n/a	78	72.3	5.97	12.7	38.8	183	43.1	2.57	46.4	2.77	7	0.42	2.7	0.16	0.8	0.05	176	192	36	108	no A1c	LAD	76.4	99.3	31.1481	74.5404	6.94874	13.6864
14620-066	40.215	65	1	0	0	GG	0	180	62	63	166	29.4024	1	1	1	138	4	15	0.7	91	5.8	91.2	89.3	8.09	13.6	38.2	199	56.1	4.03	18.3	1.32	7.3	0.52	5.5	0.4	0	0	145	135	32	91		LAD	72.8	291.9	40.8881	60.268	8.1962	22.428
14620-069	91.665	54	0	2	1	GG	0	110	64	68	157	23.8692	0	0	0	135	4.1	10	1	84	n/a	98.2	100.3	5.13	8	26.4	212	60.6	3.11	22.6	1.16	11.1	0.57	5.5	0.28	0.2	0.01	132	113	27	86	no A1c	LAD	19.8	38.9	9.22238	100	0	0
14620-071	31.055	71	0	0	0	AG	1	165	76	73	203	26.7797	0	0	1	149	4.3	19	1	127	n/a	75.4	78.3	6.77	12.8	37.9	177	71.3	4.83	15.4	1.04	12.6	0.85	0.3	0.02	0.4	0.03	149	54	49	91	no A1c	LAD	58.5	264.8	39.9156	64.5002	8.17126	18.4183
14620-073	21.655	57	1	0	0	GG	0	131	83	60	140	27.3389	0	1	0	139	4.4	15	0.7	102	n/a	96.5	91.7	6.93	11.9	35.9	268	66.8	4.63	25.3	1.75	5.6	0.39	2	0.14	0.3	0.02	178	103	48	113	no A1c	LAD	40.9	106.3	19.167	63.0404	7.9794	16.4752
14620-074	59.205	61	0	0	0	AG	1	121	83	73	225	29.6819	1	1	1	n/a	n/a	n/a	n/a	100	n/a			6.41	13	37.5	145	62.7	4.02	27.1	1.74	7.2	0.46	2.7	0.17	0.3	0.02	99	84	22	63	no labs in EPIC		28.8		22.2179	76.4088	6.43192	12.6007
14620-075	78.875	68	0	0	0	AG	1	146	72	72	234	31.7326	1	1	0	138	3.9	17	1.1	222	8.2	68.6	70.8	4.78	12.7	37.3	137	72.6	3.76	19	0.98	7	0.36	1.2	0.06	0.2	0.01	154	184	28	95		LAD	71.7	134.1	37.7853
14620-076	47.725	48	0	2	0	GG	0	120	92	76	283	34.4441	0	1	0	134	4.1	18	0.9	159	n/a	100.6	95.7	11.73	17.6	52.9	150	54	6.33	26	3.05	12	1.41	2	0.23	1	0.12	178	80	30	135	no A1c	RCA	45.1		23.5568	42.9971	7.12626	25.7703
14620-077	78.295	78	0	0	0	GG	0	151	90	74	234	30.0405	0	1	1	n/a	n/a	n/a	n/a	n/a	n/a			4.08	13.7	40.6	147	77.5	3.16	15.9	0.65	5.4	0.22	0.7	0.03	0.5	0.02	127	76	28	86	no metabolic panel, no A1c		58.1	238	34.6939
14620-078	125.97	57	0	0	1	GG	0	104	60	71	240	33.4695	1	0	0	140	3.6	16	1.3	118	n/a	70	73.3	4.25	12.8	39.1	178	49.2	2.09	37.9	1.61	8.2	0.35	4.2	0.18	0.5	0.02	76	56	25	42	no A1c		65.4	308.1	48.75	73.306	11.6772	12.5657
14620-079	118.945	74	0	0	0	AG	1	121	67	75	195	24.3707	1	1	0	138	4.1	31	1.4	124	8	49.1	52.7	6.17	13.4	40.4	262	44.6	2.75	35.3	2.18	14.1	0.87	5.2	0.32	0.8	0.05	164	124	34	109		RCA	72		57.2283
14620-080	56.01	67	0	0	0	GG	0	152	98	70	172	24.6767	0	0	1	139	4.6	18	1.1	89	n/a	69.1	71	7.56	12.4	37	136	69.3	5.24	20.1	1.52	6.5	0.49	3.7	0.28	0.4	0.03	127	60	34	83	no A1c	LAD	65.2	311.9	43.3616	58.2524	7.31696	23.5241
14620-081	83.045	66	1	0	0	GG	0	161	87	64	168	28.834	0	1	0	136	4.4	13	0.9	95	6.4	66.8	66.6	5.75	10.7	32.2	244	65.5	3.77	25.4	1.46	7	0.4	1.6	0.09	0.5	0.03	191	245	27	123		RCA	78.3217	313.1	55.7415	41.7165	5.76953	27.1263
14620-082	50.095	58	0	0	0	GG	0	166	93	68	162	24.6293	0	1	1	139	3.2	17	0.8	100	n/a	98.5	105.5	6.14	15.4	43.7	186	40.4	2.01	45.4	2.26	11.4	0.57	2	0.1	0.8	0.04	234	263	52	158	no A1c	LAD	47.482	165	32.1575	65.1644	5.60721	20.7928
14620-083	40.115	72	1	0	0	AA	2	104	55	61	141	26.6388	1	1	1	138	3.9	11	0.7	103	8.8	86.8	87.4	5.87	12.4	37.6	275	48.9	2.65	29.9	1.62	14	0.76	6.6	0.36	0.6	0.03	132	105	35	80		RCA	72.549	252.07	46.6822	45.5246	7.08363	24.0706
14620-084	36.485	47	0	2	0	GG	0	116	72	69	222	32.7801	0	1	1	137	4.2	17	0.9	118	n/a	85	88.2	6.52	13.3	39.7	198	62.9	4.1	27.9	1.82	6.1	0.4	2.8	0.18	0.3	0.02	211	274	28	137	no A1c		40.3509	129.1	26.4658	66.0239	4.51069	19.8471
15731-1	57.705	49	0	1	0	GG	0	99	54	69	205	30.3	0	1	1	136	4	19	1.2	103	5.7	70.6	68.4	19.04	16.4	46.5	303	72.7	13.84	19.1	3.64	5.5	1.05	0	0	0	0	164	31	37	121		RCA	77.653	248	38.671	65.4053	9.05746	20.7596
15731-2	57.655	46	0	0	0	GG	0	144	97	72	196	26.6	0	1	1	140	3.9	13	1	66	5.3	89.9	85.5	11.11	14.7	42.4	285											175	213	24	116	no differential (lab error)	LAD	59.5041	303.1	44.4819	68.9965	6.40802	21.1596
15731-3	24.71	61	0	0	0	GG	0	142	92	71	248	34.6	1	0	1	141	4.4	16	1	130	7.6	80.9	80.7	5.59	12.9	39.1	188	48.2	2.69	32	1.79	13.6	0.76	5.5	0.31	0.7	0.04	95	60	33	52		LCX	47.7273	229.1	29.7803	53.5871	9.0897	18.1789
15731-4	45.35	53	1	0	1	GG	0	116	80	62	170	31.1	0	0	1	139	4.7	15	0.8	81	6.1	97.3	96.7	7.39	13.8	41.9	266	44.4	3.28	43.7	3.23	10	0.74	1.5	0.11	0.4	0.03	194	81	50	131		RCA	73.4043	203.5	44.2103	50.209	4.5286	27.4617
15731-5	14	53	1	0	0	AG	1	116	83	63	131	23.2	1	1	1	143	4.1	19	0.8	113	7.1	84.4	79.7	9.97	9	26.8	265	57	7.12	27.5	3.44	6.4	0.8	1.8	0.23	0.9	0.11	171	103	42	112		LAD	56.0606	138.5	41.8555	63.059	8.21076	15.7711
15731-6	29.215	71	0	0	0	AG	1	155	93	67	182	28.5	0	1	1	138	3.7	16	0.9	109	5.6	85.6	88.4	6.48	14.6	40.6	143	59.7	3.87	22.4	1.45	15.9	1.03	1.7	0.11	0.3	0.02	141	65	50	80		LAD	58.5714	228.5	43.4907	60.1899	10.8417	18.1846
15731-9	33.09	49	1	0	0	AG	1	108	54	64	122	20.9	0	0	0	138	4.4	8	0.7	90	5.4	102.1	94.5	8.83	11.4	33.7	207	70.6	6.23	22.9	2.02	5.1	0.45	1.1	0.1	0.3	0.03	100	47	42	50		LAD	15.07	20.4	5.14	100	0	0
15731-10	56.2	49	1	0	0	GG	0	91	61	66	231	37.3	1	1	1	140	4	14	0.7	88	5.7	102.1	94.5	5.66	12.6	37.7	181	52.3	2.96	33.2	1.88	12.4	0.7	1.6	0.09	0.5	0.03	129	207	30	65		LCX
15731-11	59.835	49	1	0	0	GG	0	135	94	65	173	28.8	1	1	1	142	4	20	0.9	112	6.4	75.3	70.7	11.15	12.9	39.1	225	62.1	6.92	28	3.12	5	0.56	3.5	0.39	1.4	0.16	114	100	27	70		LAD	68.79	267.3	51.74	54.6102	8.99128	27.5695
15731-12	42.295	46	1	0	0	AG	1	122	90	62	180	32.9	0	0	1	137	2.8	9	0.8	77	5.8	88.7	82.1	8.8	13.6	39.9	320	65	5.72	24	2.11	8.6	0.76	2.2	0.19	0.2	0.02	116	112	27	70		LAD	41.0853	131	23.3512	64.5429	8.71267	19.0751
15731-13	18.12	50	1	2	0	GG	0	133	90	59	206	41.4	1	1	1	138	4	16	0.9	97	7	74.8	70.4	13.88	12.5	35.6	337	44.1	6.11	28.4	3.94	5.5	0.76	5.5	0.76	2.8	0.39	150	247	28	81		LAD	84.3243	349.1	60.3666	37.194	6.29516	29.4164
15731-14	87.595	52	0	0	0	GG	0	169	110	69	209	30.9	0	1	1	137	3.5	16	0.9	92	5.9	97.9	94.2	5.34	12.3	36.1	155	50.7	2.71	34.6	1.85	9	0.48	5.1	0.27	0.6	0.03	132	80	37	82		LAD	75	309.1	55.3546	59.6328	12.9657	20.8115
15328-3	37.595	70	1	2	0	AG	1	120	54	66	183	29.5337	1	1	0	137	4.2	13	0.7	129	6.2	88.1	87.9	5.14	11.5	33.9	231	61.2	3.15	29.8	1.53	7.4	0.38	1.2	0.06	0.4	0.02	143	66	51	81		LCX	18.8172	59.5	8.79137	80.4077	2.08773	12.5266
15328-4	7.265	63	0	0	0	GG	0	99	59	68	242	36.792	1	1	1	140	4.6	12	0.9	131	6.5	90.6	90.6	7.5	13.7	40.3	172	93.7	7.02	2.7	0.2	0	0	0	0	0	0	130	26	56	70		LCX	43.4343	141.5	12.2236	66.0872	7.2759	13.9512
15328-6	24.515	54	0	2	0	GG	0	92	50	70	205	29.4112	1	1	1	138	4.1	17	1	180	9.5	84.9	82.8	7.77	12.5	37.7	194	62.1	4.83	23.2	1.8	12.5	0.97	1.7	0.13	0.5	0.04	126	195	29	65		RCA	78.2123	393.1	53.1504	56.3376	8.02648	28.2378
15328-8	31.54	48	1	0	0	GG	0	117	84	66	253	40.8308	0	1	0	140	4.6	16	0.7	83	5.3	102.8	94.9	6.71	12.1	35.5	275	41.9	2.81	42.6	2.86	6.4	0.43	8.8	0.59	0.3	0.02	140	48	44	88		LAD	33.5329	125.6	17.5689	88.4161	2.84745	6.55072
15328-16	136.19	73	1	2	0	GG	0	173	94	63	145	25.6828	1	1	1	138	3.6	14	0.7	110	6.6	86.2	87.2	5.69	11.4	34.6	193	61.3	3.49	24.3	1.38	10.7	0.61	3	0.17	0.7	0.04	157	68	34	112		LAD	43.2099	108.2	29.1095	43.0409	4.05823	23.114
15328-24	33.82	72	0	0	0	GG	0	157	79	67	175	27.4059	1	1	1	135	4.3	15	1	109	5.8	74.9	78.1	7.36	11.9	37.5	252	78.9	5.81	11.3	0.83	8	0.59	1.4	0.1	0.4	0.03	102	47	26	68		LCX	53.9474	62.1	21.4138	59.4581	3.09485	17.9335
15328-26	17.005	61	1	0	0	AG	1	117	68	63	138	24.4429	0	1	1	140	4.1	13	0.8	102	5.9	79.8	77.5	6.46	10	31.2	292	56.5	3.65	30.8	1.99	7.1	0.46	4.8	0.31	0.08	0.05	153	106	32	103		LCX	61.6279	170.4	38.6833	69.7132	8.20423	18.6718
15328-27	22.965	60	1	0	0	GG	0	135	83	63	186	32.9448	0	1	1	139	4.3	19	1.2	91	6.1	49.2	48.7	4.37	11.2	34.3	227	50.8	2.22	33	1.44	12.1	0.53	3	0.13	1.1	0.05	130	84	37	79		RCA	14.7059	47.2	7.23704	95.339	0	1.23051
15328-46	33.285	63	1	0	0	AA	2	141	65	65	276	45.9	1	1	1	137		14	0.7	159	7.8	92.5	89.8	8.48	12.6	38.1	213	65.2	5.53	19.1	1.62	13.9	1.18	1.4	0.12	0.4	0.03	108	57	31	68	no K (hemolyzed)	LAD	72.3684	145.2	54.6893	58.5657	9.05331	18.9992
15328-48	23.885	71	0	0	0	AG	1	162	72	68	249	37.9	1	1	1	140	4.5	24	1.2	101	7.8	60.5	63.4	7.08	10.3	32.1	241	55	3.89	32.6	2.31	8.5	0.6	3.5	0.25	0.4	0.03	121	70	38	71			75.2	367.5	60.9857	58.9311	14.2042	16.7197
15328-52	33.38	78	0	0	0	GG	0	150	81	69	175	25.8	0	1	1	137	4.3	20	1.19	86	5.8	58.2	62.8	4.49	12.7	38.5	181	62.5	2.81	19.2	0.86	14.7	0.66	2.9	0.13	0	0	130	33	53	73		LCX	66.3158	171.3	44.6908	58.634	2.90175	20.4168
15328-60	77.665	66	0	0	0	AA	2	133	89	74	220	26.8	1	1	1	138	4.2	21	0.9	107	6.3	88.7	89.7	7.24	14.5	41.9	189	65	4.71	25	1.81	6.8	0.49	2.6	0.19	0.6	0.04	124	133	40	62		LCX	29.4118	39.5	12.1801	98.377	0.54962	0.83038
15328-66	64.39	65	1	0	0	AA	2	133	86	69	199	29.4	1	1	1	137	3.7	15	0.6	138	9.5	96	106.6	4.55	11.2	35.9	193	73	3.32	6.3	0.29	10.8	0.49	0	0	0.9	0.04	101	50	29	64		LAD	69.4656	303.4	45.0483	50.7485	5.30488	27.0973
15328-68	50.485	56	1	0	0	GG	0	133	90	66	206	33.2	1	1	1	140	3.5	13	0.8	118	7.1	82.7	78.9	5.55	1.3	42.5	271											171	191	20	119	no differential reported; lab error	LAD	51.4706	37.37	10.4045	90.589	3.16885	5.31094
15328-77	36.965	65	0	0	0	GG	0	114	79	64	179	30.7	0	0	1	137	4.3	13	0.8	100	6	93.7	103.1	5.94	12.7	37.2	215	61.4	3.65	26.4	1.57	10.1	0.6	1.9	0.11	0.2	0.01	128	47	51	69		RCA	54.9618	189.2	32.8815	54.0728	10.8533	20.5124
15328-78	47.48	56	0	0	0	AA	2	133	71	68	200	30.4	1	1	1	136	4.4	21	0.9	190	10.2	95.1	92.8	12.22	13.6	40.2	271	63.4	7.75	22.3	2.72	8.8	1.08	4.7	0.57	0.8	0.1	202	367	35	106		LAD	81.7518	282.2	49.4394	50.4326	26.1707	14.6774
15328-82	56.155	77	0	0	0	GG	0	153	90	65	214	35.6	1	1	0	142	3.5	20	0.8	136	7	86.2	99.6	5.32	13.2	37.1	197	50.8	2.7	38.5	2.05	9.6	0.51	0.9	0.05	0.2	0.01	156	45	47	102		LCX	35.8289	173	20.2766	0	0	0
15328-83	71.365	53	1	0	0	GG	0	110	66	67	254	39.8	1	1	1	138	3.6	20	0.8	147	7.7	84.4	79.7	4.66	11.7	34.3	253	55.3	2.58	30.9	1.44	10.3	0.48	2.6	0.12	0.9	0.04	224	134	31	171		LAD	14.7368	38.1	5.83282	88.0827	0	0
15328-85	26.645	56	1	0	1	GG	0	121	79	66	283	47.1	1	1	1	141	3.7	12	0.7	151	7.5	112	111.5	8.4	11.6	35.1	244	50.5	4.24	40	3.36	8.2	0.69	0.8	0.07	0.5	0.04	131	62	63	58		RCA	50.7042	217.6	41.4318	53.8614	3.68102	21.6875
15328-86	72.14	71	0	0	0	AG	1	131	68	65	242	40.3	1	1	1	132	4	16	1	284	10	75.4	78.3	6.04	10.9	32.6	200	59	3.56	20	1.21	14	0.85	1	0.06	2	0.12	91	97	30	45		LCX	17.7419	44.6	6.9438	81.452	0	12.0666
15328-87	68.12	80	0	0	0	GG	0	146	91	68	182	27.7	0	1	1	135	4	22	0.8	105	5.9	84.4	98.9	4.32	18.6	52.3	145	73.4	3.17	16.2	0.7	8.3	0.36	2.1	0.09	0	0	200	160	41	132		LAD	73.8372	323.2	48.6015	43.7548	12.3692	22.8012
15328-93	53.15	51	0	0	0	GG	0	139	91	69	292	43.1	0	1	1	139	4.2	12	0.8	96	5.8	103.4	108.3	6.43	16.4	48.1	189	62	3.99	21.3	1.37	13.1	0.84	3.3	0.21	0.3	0.02	97	84	28	55		LAD	93.4	462.9	52.81	46.7946	10.6149	27.9218
15328-100	91.135	57	1	0	0	AG	1	91	58	64	131	22.5	0	1	1	142	4.1	20	0.8	88	6.1	82.1	78.6	7.09	13	38.8	182	47.4	3.36	41	2.91	8.6	0.61	2.7	0.19	0.3	0.02	165	183	46	89		LCX	77.27	245.2	65.11	67.7082	8.41717	21.255
15328-102	53.1	53	0	0	0	AG	1	136	76	72	203	27.53	0	1	1	135	4.8	19	0.8	164	6	102	107.5	14.66	15.6	43	195	88.9	13.04	9	1.32	1.9	0.28	0.1	0.01	0.1	0.01	200	99	36	148		LAD	60.76	112	40.43	71.4113	27.0954	1.46063
15328-106	61.82	79	1	0	0	AG	1	167	69	66	144	23.2	0	1	1	143	3.8	16	0.8	91	5.9	70.3	73.5	5.09	11.3	34.8	232	54.2	2.76	33.2	1.69	10.8	0.55	0.8	0.04	1	0.05	164	53	58	97		RCA	68.57	93	30.84	59.0776	6.25376	19.2358
15328-108	43.46	59	0	0	0	AA	2	84	49	67	149	23.3	0	1	1	133	4.8	40	1.7	102	5.6	43.2	44.1	8.09	9.9	30.5	213	84.2	6.81	6.1	0.49	7.9	0.64	1.7	0.14	0.1	0.01	95	51	30	57		LMCA	65.17	237.4	39.07	0	0	0
15328-109	54.455	50	0	0	0	AG	1	118	78	70	225	32.3	0	1	1	137	4	17	0.9	106	6.2	99.2	94.9	12.92	14.9	43.7	377	62.9	8.12	28.2	3.64	7.1	0.92	1.2	0.16	0.6	0.08	183	103	36	130		LAD	52.4138	68.3	11.7718	84.3949	4.93148	10.3859
15328-110	72.53	71	1	0	0	GG	0	155	91	66	205	33.1	0	1	1	139	3.3	24	0.9	108	5.6	64.5	65.6	4.05	12	35.3	173	58.1	2.35	30.1	1.22	10.9	0.44	0.7	0.03	0.2	0.01	137	71	47	78		LAD	71.5517	238.5	46.0425	55.7831	11.8514	17.7862
15328-111	95.64	60	1	0	0	GG	0	122	83	61	258	48.7	0	1	1	141	4.09	13	0.9	111	5.9	69.7	67.9	8.28	12.2	37.6	288	58	4.8	32	2.65	8.8	0.73	1	0.08	0.2	0.02	123	117	46	58		RCA	17.5	15	5.18852	100	0	0
15328-112	96.8	73	0	0	0	AA	2	135	90	71	255	35.6	0	1	1	138	3.7	20	0.8	113	6	88.6	100.7	4.41	11.8	34.6	131	64	2.82	23.1	1.02	10.9	0.48	1.1	0.05	0.9	0.04	145	188	38	76		LAD	50.2242	334	32.8449	54.2791	3.71734	26.677
PEARSON
RCN2		0.0570488	-0.0903739	0.0446658	-0.0165505		0.0281212	0.116536	0.149432	0.178862	-0.0367288	-0.119468	0.0271868	-0.107647	-0.150568	-0.185681	-0.242427	-0.0146453	0.0497325	0.123114	0.0620723	-0.0538109	-0.0267933	-0.198968	0.0339326	0.0180561	-0.142116	-0.0634678	-0.239046	0.101076	-0.172123	0.0596217	-0.185852	-0.00594833	-0.139247	0.024454	-0.125928	-0.0853009	0.122715	-0.225834	-0.0548402			-0.031676	-0.0742545	0.0465934	0.108484	-0.056985	-0.0956104
Glucose													0.443777			-0.17715	-0.0188175							0.133436					0.248171		-0.0177391		-0.00561215					-0.184055	0.176611	-0.106448				-0.0022424	0.0275411	0.0252785	-0.0962518	0.0623775	0.112944
HDL								0.0747614																																				-0.187128	-0.194361	-0.170299	-0.00449226	-0.0620568	-0.026645
K																																												0.0728266	0.00114348	-0.00257072	-0.00432019	0.107218	-0.139738
Neutrophils													0.0331616																									0.109905	-0.0425834	-0.0357581	0.202304			0.0990891	0.0315856	0.00815819	-0.122063	0.34936	0.0513742
WBC																-0.224521	0.171551			0.133436								0.279928	0.894811	-0.266273	0.494153	-0.369163	0.375783	-0.120257	0.191367	0.155652	0.392314	0.138602	0.061636	-0.0506622	0.187027			0.192745	0.107242	0.110989	-0.125056	0.300509	0.168818
CALCIUM		0.289708	0.127518	0.102922	-0.0670446		-0.1033	0.266839	0.251127	-0.0353014	-0.0277936	-0.00897794	0.161569	0.0951617	0.146575	-0.00476413	0.0209975	-0.0451832	-0.133373	0.122808	0.184217	-0.0347201	0.0108726	-0.0192155	0.187648	0.1538	-0.102174	0.0425153	-0.0464069	-0.155491	-0.0332388	0.144816	0.126567	0.0106923	0.0851084	0.144597	0.165519	-0.0472204	-0.018407	0.0338748	-0.101493			0.401065	0.322314	0.430946	-0.575551	0.102158	0.687918
insulin													0.254834			-0.0223072	0.127194			0.249221				0.143497					0.288887									0.247628	0.0665122	-0.259975	0.348377			-0.0202774	-0.109201	-0.062942	0.143633	0.0206695	-0.272811
gender		-0.16295	-0.014375	-0.014375	0.0276889		-0.0511063	-0.0941081	-0.139519	-0.720045	-0.152244	0.226649	0.0853618	0.0530801	-0.0602513	0.266195	-0.0420213	-0.14663	-0.495373	-0.0589201	-0.0325987	0.138532	0.00495162	-0.0917684	-0.251773	-0.230261	0.212507	-0.236001	-0.151466	0.3138	0.240461	-0.189189	-0.240874	-0.0469258	0.00669563	0.0448623	0.0413724	0.170531	0.136975	0.193842	0.076694			-0.125104	-0.213615	-0.107965	0.143701	-0.198682	-0.0449016
weight		-0.253931						-0.0169579	0.0279079	0.310031		0.85664	0.267864	0.041593	0.00392139	0.0916316	0.0132879	0.0351509	0.207979	0.283572	0.148499	-0.0646506	-0.0975477	0.0382025	0.187696	0.226226	-0.102875	0.0269937	0.05721	0.0142851	0.0426655	-0.0840267	0.000111003	-0.0507719	-0.0506967	0.0769811	0.0317592	-0.0412349	0.0353333	-0.123783	-0.0397475			-0.104319	0.11251	-0.107909	0.104668	-0.0334142	-0.0255862
age								0.422478	0.0526791	0.000728286	-0.253931	-0.245887	0.0837112	0.116881	0.0989532	-0.037737	0.026176	0.240567	0.0723474	0.146423	0.12704	-0.381997	-0.170237	-0.295565	-0.0520118	-0.0609864	-0.197539	0.155458	-0.212237	-0.226417	-0.439138	0.269921	-0.0338558	-0.176153	-0.264567	-0.0551515	-0.129518	-0.189157	-0.192212	0.230203	-0.218705			0.142175	0.130189	0.147531	-0.308118	0.0149279	0.175319
BP SYSTOLIC		0.422478	-0.0941081	0.0553291	-0.108009		-0.103056		0.654987	0.124682	-0.0169579	-0.0716374	-0.00390033	0.0865609	-0.0270182	0.0708338	-0.0731548	0.0564823	-0.00767459	0.0809909	-0.0403038	-0.153022	-0.0585306	-0.120914	0.0573721	0.0689138	-0.151344	0.0451129	-0.10853	-0.0941681	-0.217729	0.0640714	-0.101873	-0.0390557	-0.0435471	0.0786363	0.0315823	0.072122	-0.0335159	0.0747614	0.073024			0.15012	0.170369	0.131854	-0.153604	0.177857	0.168563
BP Diastolic		0.0526791	-0.139519	0.00383034	-0.0934907		-0.167529	0.654987		0.310031	0.0279079	-0.0798072	-0.133136	0.0126441	-0.0203304	0.0420434	-0.154842	-0.0243974	-0.0649413	-0.0155319	-0.179303	0.0525864	0.0956574	-0.0376861	0.108732	0.196048	-0.0415886	0.0248887	-0.0575492	-0.0358569	0.00393224	-0.0524247	-0.0627563	0.0409912	0.0938772	0.20703	0.207116	0.0448676	-0.0420821	0.0077469	0.0127041			0.0273698	0.135118	0.0589176	-0.132548	0.0938757	0.180929
[truncated: 66 more columns]

## Sheet: Statins vs LDL
Statin	LDL Cholesterol (mg/dL)
0	138
0	71
0	55
0	40
0	102
0	189										r	0.150997
0	146
0	109
0	86														138	64
0	113														71	58
0	95														55	149
0	135														40	80
0	42														102	80		Anova: Single Factor
0	109														189	49
0	123														146	48		SUMMARY
0	50														109	46		Groups	Count	Sum	Average	Variance
0	81														86	80		Column 1	19	1874	98.6316	1477.47
0	88														113	108		Column 2	73	6327	86.6712	915.418
0	102														95	52
1	64														135	153
1	58														42	56		ANOVA
1	149														109	56		Source of Variation	SS	df	MS	F	P-value	F crit
1	80														123	85		Between Groups	2156.63	1	2156.63	2.09824	0.150944	3.94688
1	80														50	59		Within Groups	92504.5	90	1027.83
1	49														81	130
1	48														88	98		Total	94661.2	91
1	46														102	61
1	80															69
1	108															52
1	52															91
1	153															114
1	56															106
1	56															100
1	85															83
1	59															108
1	130															91
1	98															91
1	61															63
1	69															86
1	52															83
1	91															158
1	114															80
1	106															137
1	100															121
1	83															116
1	108															52
1	91															131
1	91															112
1	63															80
1	86															65
1	83															70
1	158															70
1	80															81
1	137															82
1	121															70
1	116															65
1	52															112
1	131															68
1	112															103
1	80															79
1	65															68
1	70															71
1	70															73
1	81															62
1	82															64
1	70															119
1	65															69
1	112															106
1	68															171
1	103															58
1	79															45
1	68															132
1	71															55
1	73															89
1	62															148
1	64															97
1	119															57
1	69															130
1	106															78
1	171															58
1	58															76
1	45
1	132
1	55
1	89
1	148
1	97
1	57
1	130
1	78
1	58
1	76
-0.150568	-0.0548402
	0.202304
	0.187027
0.146575	-0.101493
	0.348377
-0.0602513	0.076694
0.00392139	-0.0397475
0.0989532	-0.218705
-0.0270182	0.073024
-0.0203304	0.0127041

## Sheet: Regression with adjust
Regression analysis of associations of serum RCN2 with various measures in the CAVA cohort
Lab test	N	BetaEst.Estimate	SE.Std. Error	Pval.Pr(>|t|)
BP Systolic mmHG	92	0.00969245	0.0103002	0.349313
BP Diastolic mmHG	92	0.0176527	0.0141968	0.21705
Height (inches)	92	0.1166	0.0701283	0.0999768
Weight (lbs)	92	-0.0011682	0.00440845	0.791643
BMI	92	-0.0216007	0.0277942	0.439169
Diabetes	92	0.0329707	0.419939	0.9376
Hypertension	92	-0.542929	0.508866	0.288952
Statin	92	-0.733203	0.496212	0.143126
Na (mmol/L)	90	-0.138629	0.0706681	0.0530709
K (mmol/L)	89	-1.25752	0.473359	0.00944517
BUN (mg/dL)	90	-0.00759876	0.0360441	0.833534
Creatinine (mg/dL)	90	0.0639483	1.04244	0.951228
Glucose (mg/dL)	91	0.0044541	0.00404778	0.274237
A1c (%)	66	0.0871548	0.160336	0.588716
eGFR using CKD-EPI mL/min per 1.73 m2	90	-0.00293775	0.0138645	0.8327
eGFR using MDRD mL/min per 1.73 m2	90	-0.000551323	0.0132324	0.966864
WBC (k/uL)	92	-0.145794	0.0771443	0.0621033
Hgb (k/uL)	92	0.0246245	0.0927292	0.791212
HCT (%)	92	0.0094704	0.042752	0.825207
Platelets (k/uL)	92	-0.00421027	0.00369879	0.258128
Neutrophils Percent	74	-0.0140214	0.019329	0.470656
Neutrophils Absolute Count (k/uL)	74	-0.189419	0.0995328	0.061203
Lymphocytes Percent	74	0.0288674	0.0233558	0.220655
Lymphocytes Absolute Count (k/uL)	74	-0.353782	0.299065	0.240885
Monocytes Percent	74	0.029983	0.0681236	0.661221
Monocytes Absolute Count (k/uL)	74	-1.26691	0.868711	0.149274
Eosinophils Percent	74	-0.0171623	0.127608	0.893405
Eosinophils Absolute Count (k/uL)	74	-1.97311	1.63317	0.231115
Basophils Percent	74	0.0910968	0.444967	0.838388
Basophils Absolute Count (k/uL)	74	-4.12088	3.82796	0.285443
Total Cholesterol (mg/dL)	88	-0.00209996	0.00578931	0.717728
Triglycerides (mg/dL)	92	0.0035148	0.00232032	0.13345
HDL Cholesterol (mg/dL)	92	-0.0556568	0.022657	0.0160169
LDL Cholesterol (mg/dL)	92	-0.000844864	0.00629427	0.893533
Maximum Stenosis (%)	91	-0.00388087	0.00993417	0.697015
TAV (mm2)	87	-0.00126722	0.00191909	0.510897
Atheroma Burden (%)	91	0.00399726	0.012401	0.747982
Fibrous (%)	85	0.0109085	0.0113277	0.338452
Fatty (%)	85	-0.0209613	0.0413624	0.61371
Necrotic (%)	85	-0.0187826	0.0232398	0.421369
Calcium (%)	85	-0.0214642	0.0286171	0.455425
hsCRP (mg/L)	42	-0.0174402	0.0339864	0.610895
Insulin (ulU/mL)	42	-0.00802121	0.023842	0.738446

## Sheet: Rcn2_Real-time PCR
Real-time PCR of Rcn2 in EC treated with HDL and KCl
Date: August 17, 2016
CONTROL		EXPRESSION		CONTROL		EXPRESSION			EC in 6-well plate quiecent with 1% FBS for 4 h, then treated with 4, 12 mM KCl or 9 and 45 mg/dl HDL for 24 h.
B6	B6-12-0K	1.88752		B6	B6-12-2-0H	1.47808
B6	B6-13-0K	1.18793		B6	B6-14-cont	1.69655
B6	B6-12-2-0K	2.23653		B6	B6-15-cont	1.9374
B6	B6-15-cont	1.9374			AVERAGE	1.70401			Control	HDL											t-Test: Two-Sample Assuming Unequal Variances
B6	Rcn2-3-cont	1.52134			SD	0.229754		Mean	0.125202	0.0611668											HDL vs control
	AVERAGE	1.75414						SD	0.0193592	0.012089												Variable 1	Variable 2
	SD	0.405851																			Mean	0.125202	0.0611668
K				HDL																	Variance	0.000374778	0.000146145
		EXPRESSION				EXPRESSION															Observations	3	3
B6	B6-12-12K	1.54997		B6	B6-12-2-45H	0.848682															Hypothesized Mean Difference	0
B6	B6-13-12K	0.983661		B6	B6-14-hdl	0.98939															df	3
B6	B6-12-2-12K	2.06392		B6	B6-15-hdl	0.664605															t Stat	4.85948
B6	B6-15-k	1.26813			AVERAGE	0.834226															P(T<=t) one-tail	0.00832011
B6	Rcn2-3-k8	1.46592			SD	0.162875															t Critical one-tail	2.35336
	AVERAGE	1.46632			TTEST	0.00588856															P(T<=t) two-tail	0.0166402
	SD	0.398862																			t Critical two-tail	3.18245
	TTEST	0.290824
		EXPRESSION				EXPRESSION
Rcn2-/-	RCN2-1-0K	0.00258092	-	Rcn2-/-	RCN2-1-0H	0.00442048	-
Rcn2-/-	Rcn2-4-cont	0.00595659	-	Rcn2-/-	Rcn2-5-cont	0.00363139	-
Rcn2-/-	Rcn2-5-cont	0.00363139		Rcn2-/-	B6-16-cont	0.0204775
Rcn2-/-	B6-16-cont	0.0204775
		EXPRESSION				EXPRESSION
Rcn2-/-	RCN2-1-12K	0.00235306		Rcn2-/-	RCN2-1-45H	0.00261456
Rcn2-/-	Rcn2-4-k8	0.00325128		Rcn2-/-	Rcn2-5-hdl	0.00170974
Rcn2-/-	Rcn2-5-k	0.0030177		Rcn2-/-	B6-16-hdl	0.0148136
Rcn2-/-	B6-16-k	0.0216952
	CONTROL	RCN2/GAPDH			CONTROL	RCN2/GAPDH
	B6-12-0K	0.0648107			B6-12-2-0H	0.105383
	B6-13-0K	0.040323			B6-14-cont	0.126156
	B6-12-2-0K	0.0825945			B6-15-cont	0.144066															t-Test: Two-Sample Assuming Unequal Variances
	B6-15-cont	0.144066			AVERAGE	0.125202															K+ vs control
B6	Rcn2-3-cont	0.113127			SD	0.0193592																Variable 1	Variable 2
	AVERAGE	0.0950276																			Mean	0.0889842	0.0722053
	SD	0.0406509							Control	KCl											Variance	0.00165249	0.00094873
					HDL	RCN2/GAPDH		AVERAGE	0.0950276	0.0774778											Observations	5	5
	K+	RCN2/GAPDH			B6-12-2-45H	0.0605088		SD	0.0406509	0.0308015											Hypothesized Mean Difference	0
	B6-12-12K	0.0511152			B6-14-hdl	0.0735714															df	7
	B6-13-12K	0.0333892			B6-15-hdl	0.0494202															t Stat	0.735631
	B6-12-2-12K	0.0732172			AVERAGE	0.0611668															P(T<=t) one-tail	0.242934
	B6-15-k	0.0942989			SD	0.012089															t Critical one-tail	1.89458
B6	Rcn2-3-k8	0.109006			TTEST	0.0166402															P(T<=t) two-tail	0.485867
	average	0.0774778																			t Critical two-tail	2.36462
	SD	0.0308015
	ttest	0.485867				RCN2/GAPDH
					B6-16-cont	0.00152271
				RCN2-/-	B6-16-hdl	0.00110154
		RCN2/GAPDH		RCN2-/-	Rcn2-5-cont	0.000270031
RCN2-/-	B6-16-cont	0.00152271			Rcn2-5-hdl	0.000127137
RCN2-/-	B6-16-k	0.00161326
	Rcn2-4-cont	0.000442934
	Rcn2-4-k8	0.000241766
	Rcn2-5-cont	0.000270031
	Rcn2-5-k	0.000224397

## Sheet: Serum RCN2 Human
Serum RCN2 levels of control, CAD, and PAD patients																															Mean	SD
Current_Label	Study	age	Gender	Ethnicity	tobacco	BMI		Sample	Wells	Values	Outliers	RCN2 (ng/ml)						Control	CAD	PAD										Control	18.5322	9.08352
E3WERSA	CONTROL_4_1	66	MALE	WHITE/CAUCASIAN	NO	31.408		Un33	A5	0.096		13.925						13.925	68.12	64.825		Anova: Single Factor								CAD	55.2807	22.7678
XRTODSB	CONTROL_4_1	68	MALE	WHITE/CAUCASIAN	NO	29.403		Un34	B5	0.096		13.99						13.99	53.15	45.41										PAD	92.9552	51.4864
R1T55SA	CONTROL_4_1	63	MALE	WHITE/CAUCASIAN	YES	25.083		Un35	C5	0.107		21.01						21.01	91.135	57.15		SUMMARY
KXBJHSB	CONTROL_4_1	65	MALE	WHITE/CAUCASIAN	NO	33.412		Un36	D5	0.096		14.32						14.32	53.1	69.155		Groups	Count	Sum	Average	Variance
2UV7TSXN	CONTROL_5_1	56	MALE	WHITE/CAUCASIAN	NO	26.277		Un47	G6	0.08	Outlier	3.825						3.825	61.82	83.19		Control	20	370.645	18.5322	82.5104
CI7VYSB	CONTROL_4_1	65	MALE	WHITE/CAUCASIAN	NO	28.086		Un50	B7	0.137		40.62						40.62	43.46	143.27		CAD	34	1879.54	55.2807	518.371
8JU38SB	CONTROL_4_1	64	MALE	WHITE/CAUCASIAN	NO	26.298		Un51	C7	0.104		18.975						18.975	54.455	39.11		PAD	24	2230.93	92.9552	2650.85
WT5RTSB	CONTROL_4_1	52	MALE	WHITE/CAUCASIAN	NO	28.666		Un52	D7	0.109		22.385						22.385	72.53	32.225
35NQ6SA	CONTROL_4_1	60	MALE	WHITE/CAUCASIAN	NO	26.093		Un53	E7	0.103		18.845						18.845	95.64	42
YWK6CSA	CONTROL_4_1	50	MALE	WHITE/CAUCASIAN	NO	26.879		Un54	F7	0.097		14.71						14.71	96.8	194.895		ANOVA
CJLQGSA	CONTROL_4_1	56	MALE	WHITE/CAUCASIAN	NO	31.354		Un55	G7	0.105		19.76						19.76	79.795	183.285		Source of Variation	SS	df	MS	F	P-value	F crit
HH56VSA	CONTROL_4_1	58	MALE	WHITE/CAUCASIAN	YES	37.027		Un56	H7	0.081	Outlier	4.415						4.415	62.21	204.405		Between Groups	60706.7	2	30353.3	28.5837	5.9244e-10	3.11864
EMB25SB	CONTROL_4_1	56	MALE	WHITE/CAUCASIAN	NO	29.061		Un57	A8	0.091		10.905						10.905	56.54	130.615		Within Groups	79643.4	75	1061.91
KJED3SA	CONTROL_4_1	61	MALE	WHITE/CAUCASIAN	YES	37.422		Un58	B8	0.101		17.595						17.595	91.665	56.885
KIUTBSB	CONTROL_4_1	66	MALE	WHITE/CAUCASIAN	YES	25.796		Un59	C8	0.11		23.435						23.435	31.055	96.765		Total	140350	77
YVUHZSA	CONTROL_4_1	59	MALE	WHITE/CAUCASIAN	YES	27.398		Un60	D8	0.102		18.255						18.255	21.655	88.57
NT8RGSB	CONTROL_4_1	59	MALE	WHITE/CAUCASIAN	YES	24.913		Un61	E8	0.099		16.025						16.025	47.725	50.395
ELQKESB	CONTROL_4_1	63	MALE	WHITE/CAUCASIAN	NO	31.634		Un62	F8	0.094		12.81						12.81	78.295	22.255
Z6JIPSB	CONTROL_4_1	61	MALE	WHITE/CAUCASIAN	YES	19.918		Un63	G8	0.116		26.975						26.975	56.01	63.84		t-Test: Two-Sample Assuming Equal Variances
J4F2QSB	CONTROL_4_1	68	MALE	WHITE/CAUCASIAN	YES	25.309		Un64	H8	0.132		37.865						37.865	83.045	100.375		CAD vs Control				Dunnett's multiple comparisons
Average												18.5322							50.095	126.81			Control	CAD
SD												9.08352							36.485	99.915		Mean	18.5322	55.2807
																			57.705	103.785		Variance	82.5104	518.371
Peripheral artery athero																			57.655	131.795		Observations	20	34
tube ID	PLASMA RCN2 CONT.	age	gender																45.35			Pooled Variance	359.114
20	43.115	47	1																29.215			Hypothesized Mean Difference	0
26	3.755	75	1																33.09			df	52
45	49.145	62	1																42.295			t Stat	-6.88146
46	66.725	59	1																87.595			P(T<=t) one-tail	3.82388e-09
53	58.33	67	1																31.54			t Critical one-tail	1.67469
70	58.66	44	1																17.005			P(T<=t) two-tail	7.64777e-09			0.0166667		TRUE
80	72.955	63	1																22.965			t Critical two-tail	2.00665
Average	50.3836																		33.38
SD	22.8646																		36.965			t-Test: Two-Sample Assuming Equal Variances
1	64.825	72	0																			PAD vs Control
2	45.41	66	0																				Control	PAD
10	57.15	47	0																			Mean	18.5322	92.9552
13	69.155	53	0																			Variance	82.5104	2650.85
14	83.19	72	0																			Observations	20	24
15	143.27	77	0																			Pooled Variance	1488.98
23	39.11	55	0																			Hypothesized Mean Difference	0
24?	32.225		0																			df	42
28	42	45	0																			t Stat	-6.37025
37	194.895	62	0																			P(T<=t) one-tail	5.82281e-08
39	183.285	57	0																			t Critical one-tail	1.68195
42	204.405	61	0																			P(T<=t) two-tail	1.16456e-07			0.0166667		TRUE
44	130.615	69	0																			t Critical two-tail	2.01808
47	56.885	62	0
48	96.765	64	0																			t-Test: Two-Sample Assuming Equal Variances
51	88.57	58	0
56	50.395	59	0																				CAD	PAD
62	22.255	54	0																			Mean	55.2807	92.9552
63	63.84	66	0																			Variance	518.371	2650.85
67	100.375	54	0																			Observations	34	24
68	126.81	57	0																			Pooled Variance	1394.21
76	99.915	54	0																			Hypothesized Mean Difference	0
78	103.785	64	0																			df	56
81	131.795	72	0																			t Stat	-3.78455
Average	92.9552	60.5667																				P(T<=t) one-tail	0.000188538
SD	51.4864	8.74419																				t Critical one-tail	1.67252
																						P(T<=t) two-tail	0.000377076			0.0166667		TRUE
Coronary athero (female)																						t Critical two-tail	2.00324
tube ID	PLASMA RCN2 CONT.	Gender	Na (mmol/L)	K (mmol/L)	Glucose (mg/dL)	Maximum Stenosis (%)	TAV (mm2)	Atheroma Burden (%)	Fibrous (%)	Fatty (%)	Necrotic (%)	Calcium (%)	WBC (k/uL)	Neutrophils Absolute Count (k/uL)
14620-003	51.795	1	136	3.7	255	75.5	297.8	55.2095	54.4134	10.4147	20.7211	14.4474	9.01	5.69
14620-004	17.25	1	140	3.9	172	22.8	88.6	13.8114	82.7105	2.17641	9.6114	5.49537	6.6	3.25
14620-006	55.425	1	130	3.5	157	41.34	57.9	11.34	57.7325	8.63	23.1104	3.95	11.21	9.07
14620-007	67.83	1	126	4.6	77	71.1	224.3	50.2577	46.7721	12.8259	28.7354	11.6684	10.18
14620-008	43.46	1	139	4.1	144	52.2	287.4	39.4347	63.6699	9.3269	16.4102	10.5994	2.48
14620-010	40.99	1	135	5	275	56.1	237	37.2759	47.0584	7.19899	21.7852	23.9415	10.71	9
14620-011	64.34	1	136	4.1	250	77.21	520.5	56.7241	63.1017	10.9975	21.9457	3.96013	8
14620-012	92.105	1	138	4	104	54.2	145.2	39.5425	45.3488	3.39807	28.8175	22.4583	8.31
14620-016	81.055	1	137	3.9	173	24.8	100.6	18.1611	97.4777	2.52227	0	0	8.13
14620-018	44.815	1	140	3.6	96	41.6	241.7	26.3347	69.9907	9.1741	14.7869	6.03926	7.05
14620-019	24.905	1	140	3.8	139	64.6	226.5	45.4454	45.5757	8.63854	26.4377	19.3559	6.61
14620-021	52.81	1	141	3.7	301	44.5	139.8	27.0354	55.8172	0.896853	30.8163	12.472	10.44
14620-022	71.655	1	136	4.4	167	71.7	254.3	37.3641					8.74
14620-023	49.275	1	138	3.9	113	47.8	389.4	37.3167	64.8642	10.4769	17.6059	7.04474	9.71
14620-024	42.105	1	140	4.5	118	64	258.2	41.5982	52.8966	9.65809	21.8843	14.5465	6.43	3.98
14620-026	46.025	1	139	4	132	45.6	302.7	36.162	62.087	8.89016	18.6351	10.411	5.5
14620-028	155.425	1	135	4.4	255	69.1	170.3	42.2895	60.4264	10.7744	14.6123	14.1706	8.13
14620-029	68.605	1	134	4.7	121	26.2	59.5	9.89852	91.5776	7.58941	0.847395	0	5.23
14620-030	75.24	1	139	3.5	189	76.9	289.2	60.2751	55.7219	10.6312	20.2455	13.3917	6.26	4.72
14620-031	63.515	1	137	4	208	44.7	74.6	31.6504	64.9229	4.79477	18.0924	12.1887	4.68
14620-032	94.525	1	136	2.9	143	34.4	119.7	19.4508	74.223	3.50769	17.6848	4.67034	4.33	2.02
14620-033	75.68	1	136	3.9	101	79.3	244.9	50.2256	63.7452	11.2056	18.8709	6.16823	8.32
14620-034	54.94	1	138	3.6	205	59.3	235.2	48.4948	47.9152	9.58886	27.9556	14.5378	7.23	4.1
14620-035	35.32	1	140	4	120	29	90.2	16.4599	77.8733	0.0532151	8.62384	18.09	7.53	4.53
14620-038	94.38	1	139	4.1	157	64.1	186.2	46.5616	53.0016	10.0931	21.1255	15.7836	7.86	3.81
14620-048	116.91	1	140	4.1	111	0.14	20.9	5.90729	100	0	0	0	5.07	4.17
14620-049	55.67	1	137	4.1	107	72.1	284.8	57.5586	39.5626	16.5686	22.8429	21.02	7.02	5.26
14620-053	20.69	1	140	5.3	107	59.2	192.8	26.7703					7.32
14620-054	41.665	1	138	4.2	172	12.8		8.25198					11.58	9.78
14620-055	26.6	1	136	3.6	76	67.7	315.5	48.5012	64.4594	11.8452	18.6057	5.0871	8.93	6.04
14620-062	44.525	1	135	4	130	59.1	143.6	25.8134	76.1106	12.7534	7.60174	3.53092	8.84	2.63
14620-065	29.215	1	141	4.5	114	76.4	99.3	31.1481	74.5404	6.94874	13.6864	4.85901	5.97	2.57
14620-066	40.215	1	138	4	91	72.8	291.9	40.8881	60.268	8.1962	22.428	8.97595	8.09	4.03
14620-074	59.205	1	n/a	n/a	100	28.8		22.2179	76.4088	6.43192	12.6007	4.55667	6.41	4.02
14620-075	78.875	1	138	3.9	222	71.7	134.1	37.7853					4.78	3.76
14620-078	125.97	1	140	3.6	118	65.4	308.1	48.75	73.306	11.6772	12.5657	2.45508	4.25	2.09
14620-079	118.945	1	138	4.1	124	72		57.2283					6.17	2.75
14620-083	40.115	1	138	3.9	103	72.549	252.07	46.6822	45.5246	7.08363	24.0706	23.3422	5.87	2.65
15731-3	24.71	1	141	4.4	130	47.7273	229.1	29.7803	53.5871	9.0897	18.1789	19.1372	5.59	2.69
15731-5	14	1	143	4.1	113	56.0606	138.5	41.8555	63.059	8.21076	15.7711	12.9563	9.97	7.12
15731-10	56.2	1	140	4	88								5.66	2.96
15731-11	59.835	1	142	4	112	68.79	267.3	51.74	54.6102	8.99128	27.5695	8.81332	11.15	6.92
15731-13	18.12	1	138	4	97	84.3243	349.1	60.3666	37.194	6.29516	29.4164	27.0926	13.88	6.11
15328-3	37.595	1	137	4.2	129	18.8172	59.5	8.79137	80.4077	2.08773	12.5266	4.98269	5.14	3.15
15328-4	7.265	1	140	4.6	131	43.4343	141.5	12.2236	66.0872	7.2759	13.9512	12.7123	7.5	7.02
15328-6	24.515	1	138	4.1	180	78.2123	393.1	53.1504	56.3376	8.02648	28.2378	7.39527	7.77	4.83
15328-16	136.19	1	138	3.6	110	43.2099	108.2	29.1095	43.0409	4.05823	23.114	29.7948	5.69	3.49
15328-24	33.82	1	135	4.3	109	53.9474	62.1	21.4138	59.4581	3.09485	17.9335	19.511	7.36	5.81
15328-46	33.285	1	137		159	72.3684	145.2	54.6893	58.5657	9.05331	18.9992	13.3733	8.48	5.53
15328-48	23.885	1	140	4.5	101	75.2	367.5	60.9857	58.9311	14.2042	16.7197	10.154	7.08	3.89
15328-60	77.665	1	138	4.2	107	29.4118	39.5	12.1801	98.377	0.54962	0.83038	0.238987	7.24	4.71
15328-66	64.39	1	137	3.7	138	69.4656	303.4	45.0483	50.7485	5.30488	27.0973	16.8482	4.55	3.32
15328-68	50.485	1	140	3.5	118	51.4706	37.37	10.4045	90.589	3.16885	5.31094	0.93658	5.55
15328-78	47.48	1	136	4.4	190	81.7518	282.2	49.4394	50.4326	26.1707	14.6774	8.7281	12.22	7.75
15328-82	56.155	1	142	3.5	136	35.8289	173	20.2766	0	0	0	0	5.32	2.7
15328-83	71.365	1	138	3.6	147	14.7368	38.1	5.83282	88.0827	0	0	11.9173	4.66	2.58
15328-85	26.645	1	141	3.7	151	50.7042	217.6	41.4318	53.8614	3.68102	21.6875	20.7713	8.4	4.24
15328-86	72.14	1	132	4	284	17.7419	44.6	6.9438	81.452	0	12.0666	6.48139	6.04	3.56
average	56.8589		137.842	4.02679	146.155	53.7183	197.808	34.5875	62.5755	7.38906	17.0741	10.982	7.38328	4.59268
SD	31.0819		2.90805	0.408319	53.7071	20.7706	111.317	16.7987	17.9109	4.91814	8.47231	7.55009	2.24776	1.97235
Coronary athero (male)
tube ID	PLASMA RCN2 CONT.	Gender	Na (mmol/L)	K (mmol/L)	Glucose (mg/dL)	Maximum Stenosis (%)	TAV (mm2)	Atheroma Burden (%)	Fibrous (%)	Fatty (%)	Necrotic (%)	Calcium (%)	WBC (k/uL)	Neutrophils Absolute Count (k/uL)
15328-87	68.12	0	135	4	105	73.8372	323.2	48.6015	43.7548	12.3692	22.8012	21.0773	4.32	3.17
15328-93	53.15	0	139	4.2	96	93.4	462.9	52.81	46.7946	10.6149	27.9218	14.6503	6.43	3.99
15328-100	91.135	0	142	4.1	88	77.27	245.2	65.11	67.7082	8.41717	21.255	2.61101	7.09	3.36
15328-102	53.1	0	135	4.8	164	60.76	112	40.43	71.4113	27.0954	1.46063	0.03	14.66	13.04
15328-106	61.82	0	143	3.8	91	68.57	93	30.84	59.0776	6.25376	19.2358	15.4405	5.09	2.76
15328-108	43.46	0	133	4.8	102	65.17	237.4	39.07	0	0	0	0	8.09	6.81
15328-109	54.455	0	137	4	106	52.4138	68.3	11.7718	84.3949	4.93148	10.3859	0.286823	12.92	8.12
15328-110	72.53	0	139	3.3	108	71.5517	238.5	46.0425	55.7831	11.8514	17.7862	14.5671	4.05	2.35
15328-111	95.64	0	141	4.09	111	17.5	15	5.18852	100	0	0	0	8.28	4.8
15328-112	96.8	0	138	3.7	113	50.2242	334	32.8449	54.2791	3.71734	26.677	15.327	4.41	2.82
14620-041	79.795	0	139	3.9	87	34.8	93.2	25.5342	85.7792	6.75944	4.16148	3.38337	3.92	0.9
14620-047	62.21	0	139	4	92	25.26	36.8	10.8844	100	0	0	0	6.53	3.37
14620-061	56.54	0	138	4.3	106	38.9	136.5	20.7858	83.4596	10.6941	4.79114	1.31941	5.58	2.97
14620-069	91.665	0	135	4.1	84	19.8	38.9	9.22238	100	0	0	0	5.13	3.11
14620-071	31.055	0	149	4.3	127	58.5	264.8	39.9156	64.5002	8.17126	18.4183	9.98731	6.77	4.83
14620-073	21.655	0	139	4.4	102	40.9	106.3	19.167	63.0404	7.9794	16.4752	12.5067	6.93	4.63
14620-076	47.725	0	134	4.1	159	45.1		23.5568	42.9971	7.12626	25.7703	23.7629	11.73	6.33
14620-077	78.295	0				58.1	238	34.6939					4.08	3.16
14620-080	56.01	0	139	4.6	89	65.2	311.9	43.3616	58.2524	7.31696	23.5241	10.8904	7.56	5.24
14620-081	83.045	0	136	4.4	95	78.3217	313.1	55.7415	41.7165	5.76953	27.1263	25.3946	5.75	3.77
14620-082	50.095	0	139	3.2	100	47.482	165	32.1575	65.1644	5.60721	20.7928	8.42806	6.14	2.01
14620-084	36.485	0	137	4.2	118	40.3509	129.1	26.4658	66.0239	4.51069	19.8471	9.62239	6.52	4.1
15731-1	57.705	0	136	4	103	77.653	248	38.671	65.4053	9.05746	20.7596	4.78452	19.04	13.84
15731-2	57.655	0	140	3.9	66	59.5041	303.1	44.4819	68.9965	6.40802	21.1596	3.43468	11.11
15731-4	45.35	0	139	4.7	81	73.4043	203.5	44.2103	50.209	4.5286	27.4617	17.7961	7.39	3.28
15731-6	29.215	0	138	3.7	109	58.5714	228.5	43.4907	60.1899	10.8417	18.1846	10.7927	6.48	3.87
15731-9	33.09	0	138	4.4	90	15.07	20.4	5.14	100	0	0	0	8.83	6.23
15731-12	42.295	0	137	2.8	77	41.0853	131	23.3512	64.5429	8.71267	19.0751	7.66855	8.8	5.72
15731-14	87.595	0	137	3.5	92	75	309.1	55.3546	59.6328	12.9657	20.8115	6.58324	5.34	2.71
15328-8	31.54	0	140	4.6	83	33.5329	125.6	17.5689	88.4161	2.84745	6.55072	2.1828	6.71	2.81
15328-26	17.005	0	140	4.1	102	61.6279	170.4	38.6833	69.7132	8.20423	18.6718	3.4135	6.46	3.65
15328-27	22.965	0	139	4.3	91	14.7059	47.2	7.23704	95.339	0	1.23051	3.43051	4.37	2.22
15328-52	33.38	0	137	4.3	86	66.3158	171.3	44.6908	58.634	2.90175	20.4168	18.0498	4.49	2.81
15328-77	36.965	0	137	4.3	100	54.9618	189.2	32.8815	54.0728	10.8533	20.5124	12.3359	5.94	3.65
average	55.2807		138.303	4.08758	100.697	53.3778	185.164	32.6458	66.3421	6.86383	15.2504	8.4775	7.26294	4.43727
SD	22.7678		2.90995	0.445639	20.0148	20.3188	108.695	15.813	21.136	5.36301	9.69212	7.53528	3.2851	2.76991

## Sheet: Plot
51.795	255												tube ID	PLASMA RCN2 CONT.	age	gender	Ethnicity	Race	Genotype	Genotype Category	BP Systolic mmHG	BP Diastolic mmHG	Diabetes	Hypertension	Statin	Na (mmol/L)	K (mmol/L)	BUN (mg/dL)	Glucose (mg/dL)	WBC (k/uL)	Hgb (k/uL)	HCT (%)	Platelets (k/uL)	Neutrophils Percent	Neutrophils Absolute Count (k/uL)	Lymphocytes Percent	Lymphocytes Absolute Count (k/uL)	Monocytes Percent	Monocytes Absolute Count (k/uL)	Eosinophils Percent	Eosinophils Absolute Count (k/uL)	Basophils Percent	Basophils Absolute Count (k/uL)	Total Cholesterol (mg/dL)	Triglycerides (mg/dL)	HDL Cholesterol (mg/dL)			Triglyceride
17.25	172	SUMMARY OUTPUT											14620-003	51.795	65	0	0	0	GG	0	125	75	1	1	1	136	3.7	14	255	9.01	16.4	45.6	187	63.1	5.69	28.9	2.6	7	0.63	0.8	0.07	0.2	0.02	109	118	25			118
55.425	157												14620-004	17.25	70	0	0	1	GG	0	129	65	1	1	1	140	3.9	15	172	6.6	13.2	41.1	164	49.2	3.25	37.1	2.45	11.1	0.73	2.3	0.15	0.3	0.02	110	95	36			95
67.83	77	Regression Statistics											14620-006	55.425	68	0	0	0	GG	0	145	88	1	0	1	130	3.5	18	157	11.21	10.9	33.4	436	80.9	9.07	4.5	0.5	5.5	0.62	0.9	0.1	2.7	0.3	141	65	51			65
43.46	144	Multiple R	0.123114										14620-007	67.83	66	0	0	0	AG	1	112	70	1	0	1	126	4.6	13	77	10.18	13	39.9	270	n/a		n/a	n/a	n/a	n/a	n/a	n/a	n/a	n/a	150	204	36			204
40.99	275	R Square	0.015157										14620-008	43.46	66	1	0	0	GG	0	134	68	1	1	1	139	4.1	23	144	2.48	13.5	39.8	256	n/a		n/a	n/a	n/a	n/a	n/a	n/a	n/a	n/a	150	204	36			204
64.34	250	Adjusted R Square	0.00409133										14620-010	40.99	79	1	2	0	GG	0	164	92	1	1	1	135	5	26	275	10.71	15.1	44.8	221	84.1	9	14.8	1.59	1	0.11	0	0	0.1	0.01	109	131	38			131
92.105	104	Standard Error	28.1746										14620-011	64.34	48	0	2	0	AG	1	135	80	1	1	1	136	4.1	27	250	8	10.9	33.7	142	n/a		n/a	n/a	n/a	n/a	n/a	n/a	n/a	n/a	101	171	25			171
81.055	173	Observations	91										14620-012	92.105	54	0	0	0	AG	1	136	85	1	0	1	138	4	12	104	8.31	16.2	48.1	232	n/a		n/a	n/a	n/a	n/a	n/a	n/a	n/a	n/a	84	84	24			84
44.815	96												14620-016	81.055	51	1	0	0	GG	0	122	70	1	1	1	137	3.9	12	173	8.13	12.8	37.2	326	n/a		n/a	n/a	n/a	n/a	n/a	n/a	n/a	n/a	VAP	624	35			624
24.905	139	ANOVA											14620-018	44.815	52	0	0	1	GG	0	165	115	1	1	0	140	3.6	16	96	7.05	12.8	39.8	237	n/a		n/a	n/a	n/a	n/a	n/a	n/a	n/a	n/a	190	66	41			66
52.81	301		df	SS	MS	F	Significance F						14620-019	24.905	55	0	0	0	AG	1	150	91	1	1	1	140	3.8	17	139	6.61	16.1	46.6	216	n/a		n/a	n/a	n/a	n/a	n/a	n/a	n/a	n/a	164	77	43			77
71.655	167	Regression	1	1087.31	1087.31	1.36973	0.244982						14620-021	52.81	71	1	0	1	GG	0	116	70	1	1	0	141	3.7	18	301	10.44	12.1	37.1	232	n/a		n/a	n/a	n/a	n/a	n/a	n/a	n/a	n/a	134	89	48			89
49.275	113	Residual	89	70649	793.809								14620-022	71.655	58	1	2	0	AG	1	146	72	1	1	1	136	4.4	10	167	8.74	14.7	41.1	248	n/a		n/a	n/a	n/a	n/a	n/a	n/a	n/a	n/a	101	76	36			76
42.105	118	Total	90	71736.3									14620-023	49.275	73	0	2	1	GG	0	156	83	1	1	1	138	3.9	19	113	9.71	12.4	37.7	156	n/a		n/a	n/a	n/a	n/a	n/a	n/a	n/a	n/a	210	116	38			116
46.025	132												14620-024	42.105	63	1	0	1	GG	0	147	78	1	1	0	140	4.5	43	118	6.43	12.1	37.2	198	57.9	3.98	31.1	2.14	8.4	0.58	2.2	0.15	0.4	0.03	VAP	214	33			214
155.425	255		Coefficients	Standard Error	t Stat	P-value	Lower 95%	Upper 95%	Lower 95.0%	Upper 95.0%			14620-026	46.025	73	0	0	0	GG	0	126	73	1	1	1	139	4	11	132	5.5	16.3	47.3	201	n/a		n/a	n/a	n/a	n/a	n/a	n/a	n/a	n/a		125	35			125
68.605	121	Intercept	46.9321	8.31877	5.64171	1.97013e-07	30.4028	63.4613	30.4028	63.4613			14620-028	155.425	65	0	2	0	GG	0	194	120	1	1	0	135	4.4	14	255	8.13	13.7	40.8	188	n/a		n/a	n/a	n/a	n/a	n/a	n/a	n/a	n/a	106	184	35			184
75.24	189	X Variable 1	0.0701905	0.0599737	1.17036	0.244982	-0.0489759	0.189357	-0.0489759	0.189357			14620-029	68.605	58	0	0	0	AA	2	143	85	1	0	1	134	4.7	15	121	5.23	9.9	33.7	283	n/a		n/a	n/a	n/a	n/a	n/a	n/a	n/a	n/a	98	44	35			44
63.515	208												14620-030	75.24	63	1	0	0	AG	1	146	81	1	1	1	139	3.5	14	189	6.26	10.6	32	136	59.6	4.72	33.3	2.64	6.4	0.51	0.6	0.05	0.1	0.01	170	348	27			348
94.525	143												14620-031	63.515	51	0	0	0	GG	0	115	77	1	1	1	137	4	10	208	4.68	13.5	37.9	162	n/a		n/a	n/a	n/a	n/a	n/a	n/a	n/a	n/a	115	171	28			171
75.68	101												14620-032	94.525	49	1	0	1	GG	0	120	68	1	1	1	136	2.9	14	143	4.33	14.3	39.7	157	44.4	2.02	43.3	1.97	10.3	0.47	1.3	0.06	0.7	0.03	186	63	46			63
54.94	205												14620-033	75.68	46	0	0	1	GG	0	106	60	1	1	1	136	3.9	27	101	8.32	10.7	32.7	221	n/a		n/a	n/a	n/a	n/a	n/a	n/a	n/a	n/a	159	188	30			188
35.32	120												14620-034	54.94	55	1	0	0	GG	0	130	93	1	0	1	138	3.6	11	205	7.23	12.6	35	221	56.7	4.1	34.4	2.49	6.5	0.47	1.8	0.13	0.6	0.04	132	162	44			162
94.38	157												14620-035	35.32	48	1	0	1	GG	0	121	84	1	1	1	140	4	9	120	7.53	11.9	35.9	218	60.2	4.53	32.9	2.48	4.6	0.35	2	0.15	0.3	0.02	136	119	47			119
79.795	87												14620-038	94.38	64	0	0	0	AG	1	112	62	1	1	1	139	4.1	13	157	7.86	13.5	39.1	198	56.7	3.81	27.6	1.86	12.3	0.83	3.1	0.21	0.3	0.02	99	103	30			103
62.21	92												14620-041	79.795	61	1	0	0	GG	0	131	61	0	0	1	139	3.9	10	87	3.92	11.4	34.2	130	34.4	0.9	51	1.33	13.4	0.35	0.8	0.02	0.4	0.01	157	125	45			125
116.91	111												14620-047	62.21	33	0	2	0	AG	1	124	80	0	1	0	139	4	10	92	6.53	15.3	41.8	190	51.6	3.37	33.8	2.21	8.9	0.58	5.2	0.34	0.5	0.03	148	117	27			117
55.67	107												14620-048	116.91	53	1	0	0	GG	0	120	78	1	0	1	140	4.1	18	111	5.07	14.8	42.8	221	82.2	4.17	17	0.86	0.6	0.03	0	0	0.2	0.01	173	83	45			83
20.69	107												14620-049	55.67	48	1	0	0	AG	1	113	78	1	1	1	137	4.1	14	107	7.02	13.9	40.9	182	71.6	5.26	16.3	1.2	10.7	0.79	1.1	0.08	0.3	0.02	VAP	152	43			152
41.665	172												14620-053	20.69	64	1	2	0	GG	0	140	82	1	1	1	140	5.3	24	107	7.32	14.5	42.5	184	n/a		n/a	n/a	n/a	n/a	n/a	n/a	n/a	n/a	185	216	41			216
26.6	76												14620-054	41.665	40	1	0	0	AG	1	134	68	1	0	0	138	4.2	11	172	11.58	13.8	39.8	222	84.5	9.78	11.7	1.36	3.5	0.41	0.1	0.01	0.2	0.02	253	119	44			119
56.54	106												14620-055	26.6	75	0	0	1	GG	0	138	80	1	1	1	136	3.6	19	76	8.93	12.3	36.9	178	67.7	6.04	16.3	1.46	15.8	1.41	0.1	0.01	0.1	0.01	139	68	45			68
44.525	130												14620-061	56.54	52	1	0	0	AA	2	136	92	0	1	0	138	4.3	18	106	5.58	14.7	42.6	216	56.4	2.97	35.2	1.85	6.3	0.33	1.5	0.08	0.6	0.03	193	47	39			47
29.215	114												14620-062	44.525	59	1	0	1	GG	0	128	64	1	1	0	135	4	11	130	8.84	14.9	46.4	202	36.1	2.63	54.1	3.94	8.4	0.61	1.1	0.08	0.3	0.02	169	157	34			157
40.215	91												14620-065	29.215	44	1	2	0	GG	0	118	60	1	1	1	141	4.5	16	114	5.97	12.7	38.8	183	43.1	2.57	46.4	2.77	7	0.42	2.7	0.16	0.8	0.05	176	192	36			192
91.665	84												14620-066	40.215	65	1	0	0	GG	0	180	62	1	1	1	138	4	15	91	8.09	13.6	38.2	199	56.1	4.03	18.3	1.32	7.3	0.52	5.5	0.4	0	0	145	135	32			135
31.055	127												14620-069	91.665	54	0	2	1	GG	0	110	64	0	0	0	135	4.1	10	84	5.13	8	26.4	212	60.6	3.11	22.6	1.16	11.1	0.57	5.5	0.28	0.2	0.01	132	113	27			113
21.655	102												14620-071	31.055	71	0	0	0	AG	1	165	76	0	0	1	149	4.3	19	127	6.77	12.8	37.9	177	71.3	4.83	15.4	1.04	12.6	0.85	0.3	0.02	0.4	0.03	149	54	49			54
59.205	100												14620-073	21.655	57	1	0	0	GG	0	131	83	0	1	0	139	4.4	15	102	6.93	11.9	35.9	268	66.8	4.63	25.3	1.75	5.6	0.39	2	0.14	0.3	0.02	178	103	48			103
78.875	222												14620-074	59.205	61	0	0	0	AG	1	121	83	1	1	1	n/a	n/a	n/a	100	6.41	13	37.5	145	62.7	4.02	27.1	1.74	7.2	0.46	2.7	0.17	0.3	0.02	99	84	22			84
47.725	159												14620-075	78.875	68	0	0	0	AG	1	146	72	1	1	0	138	3.9	17	222	4.78	12.7	37.3	137	72.6	3.76	19	0.98	7	0.36	1.2	0.06	0.2	0.01	154	184	28			184
125.97	118												14620-076	47.725	48	0	2	0	GG	0	120	92	0	1	0	134	4.1	18	159	11.73	17.6	52.9	150	54	6.33	26	3.05	12	1.41	2	0.23	1	0.12	178	80	30			80
118.945	124												14620-077	78.295	78	0	0	0	GG	0	151	90	0	1	1	n/a	n/a	n/a	n/a	4.08	13.7	40.6	147	77.5	3.16	15.9	0.65	5.4	0.22	0.7	0.03	0.5	0.02	127	76	28			76
56.01	89												14620-078	125.97	57	0	0	1	GG	0	104	60	1	0	0	140	3.6	16	118	4.25	12.8	39.1	178	49.2	2.09	37.9	1.61	8.2	0.35	4.2	0.18	0.5	0.02	76	56	25			56
83.045	95												14620-079	118.945	74	0	0	0	AG	1	121	67	1	1	0	138	4.1	31	124	6.17	13.4	40.4	262	44.6	2.75	35.3	2.18	14.1	0.87	5.2	0.32	0.8	0.05	164	124	34			124
50.095	100												14620-080	56.01	67	0	0	0	GG	0	152	98	0	0	1	139	4.6	18	89	7.56	12.4	37	136	69.3	5.24	20.1	1.52	6.5	0.49	3.7	0.28	0.4	0.03	127	60	34			60
40.115	103												14620-081	83.045	66	1	0	0	GG	0	161	87	0	1	0	136	4.4	13	95	5.75	10.7	32.2	244	65.5	3.77	25.4	1.46	7	0.4	1.6	0.09	0.5	0.03	191	245	27			245
36.485	118												14620-082	50.095	58	0	0	0	GG	0	166	93	0	1	1	139	3.2	17	100	6.14	15.4	43.7	186	40.4	2.01	45.4	2.26	11.4	0.57	2	0.1	0.8	0.04	234	263	52			263
57.705	103												14620-083	40.115	72	1	0	0	AA	2	104	55	1	1	1	138	3.9	11	103	5.87	12.4	37.6	275	48.9	2.65	29.9	1.62	14	0.76	6.6	0.36	0.6	0.03	132	105	35			105
57.655	66												14620-084	36.485	47	0	2	0	GG	0	116	72	0	1	1	137	4.2	17	118	6.52	13.3	39.7	198	62.9	4.1	27.9	1.82	6.1	0.4	2.8	0.18	0.3	0.02	211	274	28			274
24.71	130												15731-1	57.705	49	0	1	0	GG	0	99	54	0	1	1	136	4	19	103	19.04	16.4	46.5	303	72.7	13.84	19.1	3.64	5.5	1.05	0	0	0	0	164	31	37			31
45.35	81												15731-2	57.655	46	0	0	0	GG	0	144	97	0	1	1	140	3.9	13	66	11.11	14.7	42.4	285											175	213	24			213
14	113												15731-3	24.71	61	0	0	0	GG	0	142	92	1	0	1	141	4.4	16	130	5.59	12.9	39.1	188	48.2	2.69	32	1.79	13.6	0.76	5.5	0.31	0.7	0.04	95	60	33			60
29.215	109												15731-4	45.35	53	1	0	1	GG	0	116	80	0	0	1	139	4.7	15	81	7.39	13.8	41.9	266	44.4	3.28	43.7	3.23	10	0.74	1.5	0.11	0.4	0.03	194	81	50			81
33.09	90												15731-5	14	53	1	0	0	AG	1	116	83	1	1	1	143	4.1	19	113	9.97	9	26.8	265	57	7.12	27.5	3.44	6.4	0.8	1.8	0.23	0.9	0.11	171	103	42			103
56.2	88												15731-6	29.215	71	0	0	0	AG	1	155	93	0	1	1	138	3.7	16	109	6.48	14.6	40.6	143	59.7	3.87	22.4	1.45	15.9	1.03	1.7	0.11	0.3	0.02	141	65	50			65
59.835	112												15731-9	33.09	49	1	0	0	AG	1	108	54	0	0	0	138	4.4	8	90	8.83	11.4	33.7	207	70.6	6.23	22.9	2.02	5.1	0.45	1.1	0.1	0.3	0.03	100	47	42			47
42.295	77												15731-10	56.2	49	1	0	0	GG	0	91	61	1	1	1	140	4	14	88	5.66	12.6	37.7	181	52.3	2.96	33.2	1.88	12.4	0.7	1.6	0.09	0.5	0.03	129	207	30			207
18.12	97												15731-11	59.835	49	1	0	0	GG	0	135	94	1	1	1	142	4	20	112	11.15	12.9	39.1	225	62.1	6.92	28	3.12	5	0.56	3.5	0.39	1.4	0.16	114	100	27			100
87.595	92												15731-12	42.295	46	1	0	0	AG	1	122	90	0	0	1	137	2.8	9	77	8.8	13.6	39.9	320	65	5.72	24	2.11	8.6	0.76	2.2	0.19	0.2	0.02	116	112	27			112
37.595	129												15731-13	18.12	50	1	2	0	GG	0	133	90	1	1	1	138	4	16	97	13.88	12.5	35.6	337	44.1	6.11	28.4	3.94	5.5	0.76	5.5	0.76	2.8	0.39	150	247	28			247
7.265	131												15731-14	87.595	52	0	0	0	GG	0	169	110	0	1	1	137	3.5	16	92	5.34	12.3	36.1	155	50.7	2.71	34.6	1.85	9	0.48	5.1	0.27	0.6	0.03	132	80	37			80
24.515	180												15328-3	37.595	70	1	2	0	AG	1	120	54	1	1	0	137	4.2	13	129	5.14	11.5	33.9	231	61.2	3.15	29.8	1.53	7.4	0.38	1.2	0.06	0.4	0.02	143	66	51			66
31.54	83												15328-4	7.265	63	0	0	0	GG	0	99	59	1	1	1	140	4.6	12	131	7.5	13.7	40.3	172	93.7	7.02	2.7	0.2	0	0	0	0	0	0	130	26	56			26
136.19	110												15328-6	24.515	54	0	2	0	GG	0	92	50	1	1	1	138	4.1	17	180	7.77	12.5	37.7	194	62.1	4.83	23.2	1.8	12.5	0.97	1.7	0.13	0.5	0.04	126	195	29			195
33.82	109												15328-8	31.54	48	1	0	0	GG	0	117	84	0	1	0	140	4.6	16	83	6.71	12.1	35.5	275	41.9	2.81	42.6	2.86	6.4	0.43	8.8	0.59	0.3	0.02	140	48	44			48
17.005	102												15328-16	136.19	73	1	2	0	GG	0	173	94	1	1	1	138	3.6	14	110	5.69	11.4	34.6	193	61.3	3.49	24.3	1.38	10.7	0.61	3	0.17	0.7	0.04	157	68	34			68
22.965	91												15328-24	33.82	72	0	0	0	GG	0	157	79	1	1	1	135	4.3	15	109	7.36	11.9	37.5	252	78.9	5.81	11.3	0.83	8	0.59	1.4	0.1	0.4	0.03	102	47	26			47
33.285	159												15328-26	17.005	61	1	0	0	AG	1	117	68	0	1	1	140	4.1	13	102	6.46	10	31.2	292	56.5	3.65	30.8	1.99	7.1	0.46	4.8	0.31	0.08	0.05	153	106	32			106
23.885	101												15328-27	22.965	60	1	0	0	GG	0	135	83	0	1	1	139	4.3	19	91	4.37	11.2	34.3	227	50.8	2.22	33	1.44	12.1	0.53	3	0.13	1.1	0.05	130	84	37			84
33.38	86												15328-46	33.285	63	1	0	0	AA	2	141	65	1	1	1	137		14	159	8.48	12.6	38.1	213	65.2	5.53	19.1	1.62	13.9	1.18	1.4	0.12	0.4	0.03	108	57	31			57
77.665	107												15328-48	23.885	71	0	0	0	AG	1	162	72	1	1	1	140	4.5	24	101	7.08	10.3	32.1	241	55	3.89	32.6	2.31	8.5	0.6	3.5	0.25	0.4	0.03	121	70	38			70
64.39	138												15328-52	33.38	78	0	0	0	GG	0	150	81	0	1	1	137	4.3	20	86	4.49	12.7	38.5	181	62.5	2.81	19.2	0.86	14.7	0.66	2.9	0.13	0	0	130	33	53			33
50.485	118												15328-60	77.665	66	0	0	0	AA	2	133	89	1	1	1	138	4.2	21	107	7.24	14.5	41.9	189	65	4.71	25	1.81	6.8	0.49	2.6	0.19	0.6	0.04	124	133	40			133
36.965	100												15328-66	64.39	65	1	0	0	AA	2	133	86	1	1	1	137	3.7	15	138	4.55	11.2	35.9	193	73	3.32	6.3	0.29	10.8	0.49	0	0	0.9	0.04	101	50	29			50
47.48	190												15328-68	50.485	56	1	0	0	GG	0	133	90	1	1	1	140	3.5	13	118	5.55	1.3	42.5	271											171	191	20			191
56.155	136												15328-77	36.965	65	0	0	0	GG	0	114	79	0	0	1	137	4.3	13	100	5.94	12.7	37.2	215	61.4	3.65	26.4	1.57	10.1	0.6	1.9	0.11	0.2	0.01	128	47	51			47
71.365	147												15328-78	47.48	56	0	0	0	AA	2	133	71	1	1	1	136	4.4	21	190	12.22	13.6	40.2	271	63.4	7.75	22.3	2.72	8.8	1.08	4.7	0.57	0.8	0.1	202	367	35			367
26.645	151												15328-82	56.155	77	0	0	0	GG	0	153	90	1	1	0	142	3.5	20	136	5.32	13.2	37.1	197	50.8	2.7	38.5	2.05	9.6	0.51	0.9	0.05	0.2	0.01	156	45	47			45
72.14	284												15328-83	71.365	53	1	0	0	GG	0	110	66	1	1	1	138	3.6	20	147	4.66	11.7	34.3	253	55.3	2.58	30.9	1.44	10.3	0.48	2.6	0.12	0.9	0.04	224	134	31			134
68.12	105												15328-85	26.645	56	1	0	1	GG	0	121	79	1	1	1	141	3.7	12	151	8.4	11.6	35.1	244	50.5	4.24	40	3.36	8.2	0.69	0.8	0.07	0.5	0.04	131	62	63			62
53.15	96												15328-86	72.14	71	0	0	0	AG	1	131	68	1	1	1	132	4	16	284	6.04	10.9	32.6	200	59	3.56	20	1.21	14	0.85	1	0.06	2	0.12	91	97	30			97
91.135	88												15328-87	68.12	80	0	0	0	GG	0	146	91	0	1	1	135	4	22	105	4.32	18.6	52.3	145	73.4	3.17	16.2	0.7	8.3	0.36	2.1	0.09	0	0	200	160	41			160
53.1	164												15328-93	53.15	51	0	0	0	GG	0	139	91	0	1	1	139	4.2	12	96	6.43	16.4	48.1	189	62	3.99	21.3	1.37	13.1	0.84	3.3	0.21	0.3	0.02	97	84	28			84
61.82	91												15328-100	91.135	57	1	0	0	AG	1	91	58	0	1	1	142	4.1	20	88	7.09	13	38.8	182	47.4	3.36	41	2.91	8.6	0.61	2.7	0.19	0.3	0.02	165	183	46			183
43.46	102												15328-102	53.1	53	0	0	0	AG	1	136	76	0	1	1	135	4.8	19	164	14.66	15.6	43	195	88.9	13.04	9	1.32	1.9	0.28	0.1	0.01	0.1	0.01	200	99	36			99
54.455	106												15328-106	61.82	79	1	0	0	AG	1	167	69	0	1	1	143	3.8	16	91	5.09	11.3	34.8	232	54.2	2.76	33.2	1.69	10.8	0.55	0.8	0.04	1	0.05	164	53	58			53
72.53	108												15328-108	43.46	59	0	0	0	AA	2	84	49	0	1	1	133	4.8	40	102	8.09	9.9	30.5	213	84.2	6.81	6.1	0.49	7.9	0.64	1.7	0.14	0.1	0.01	95	51	30			51
95.64	111												15328-109	54.455	50	0	0	0	AG	1	118	78	0	1	1	137	4	17	106	12.92	14.9	43.7	377	62.9	8.12	28.2	3.64	7.1	0.92	1.2	0.16	0.6	0.08	183	103	36			103
96.8	113												15328-110	72.53	71	1	0	0	GG	0	155	91	0	1	1	139	3.3	24	108	4.05	12	35.3	173	58.1	2.35	30.1	1.22	10.9	0.44	0.7	0.03	0.2	0.01	137	71	47			71
													15328-111	95.64	60	1	0	0	GG	0	122	83	0	1	1	141	4.09	13	111	8.28	12.2	37.6	288	58	4.8	32	2.65	8.8	0.73	1	0.08	0.2	0.02	123	117	46			117
													15328-112	96.8	73	0	0	0	AA	2	135	90	0	1	1	138	3.7	20	113	4.41	11.8	34.6	131	64	2.82	23.1	1.02	10.9	0.48	1.1	0.05	0.9	0.04	145	188	38			188
													PEARSON
													RCN2		0.0570488	-0.0903739	0.0446658	-0.0165505		0.0281212	0.116536	0.149432	0.0271868	-0.107647	-0.150568	-0.185681	-0.242427	-0.0146453	0.123114	-0.198968	0.0339326	0.0180561	-0.142116	-0.0634678	-0.239046	0.101076	-0.172123	0.0596217	-0.185852	-0.00594833	-0.139247	0.024454	-0.125928	-0.0853009	0.122715	-0.225834
													Glucose										0.443777			-0.17715	-0.0188175			0.133436					0.248171		-0.0177391		-0.00561215					-0.184055	0.176611	-0.106448
													HDL								0.0747614
													K
													Neutrophils										0.0331616																					0.109905	-0.0425834	-0.0357581
													WBC													-0.224521	0.171551		0.133436					0.279928	0.894811	-0.266273	0.494153	-0.369163	0.375783	-0.120257	0.191367	0.155652	0.392314	0.138602	0.061636	-0.0506622
													CALCIUM		#REF!	#REF!	#REF!	#REF!		#REF!	#REF!	#REF!	#REF!	#REF!	#REF!	#REF!	#REF!	#REF!	#REF!	#REF!	#REF!	#REF!	#REF!	#REF!	#REF!	#REF!	#REF!	#REF!	#REF!	#REF!	#REF!	#REF!	#REF!	#REF!	#REF!	#REF!
													insulin										#N/A			#N/A	#N/A		#N/A	#N/A					#N/A									#N/A	#N/A	#N/A
													gender		-0.16295	-0.014375	-0.014375	0.0276889		-0.0511063	-0.0941081	-0.139519	0.0853618	0.0530801	-0.0602513	0.266195	-0.0420213	-0.14663	-0.0589201	-0.0917684	-0.251773	-0.230261	0.212507	-0.236001	-0.151466	0.3138	0.240461	-0.189189	-0.240874	-0.0469258	0.00669563	0.0448623	0.0413724	0.170531	0.136975	0.193842
													weight		#REF!						#REF!	#REF!	#REF!	#REF!	#REF!	#REF!	#REF!	#REF!	#REF!	#REF!	#REF!	#REF!	#REF!	#REF!	#REF!	#REF!	#REF!	#REF!	#REF!	#REF!	#REF!	#REF!	#REF!	#REF!	#REF!	#REF!
													age								0.422478	0.0526791	0.0837112	0.116881	0.0989532	-0.037737	0.026176	0.240567	0.146423	-0.295565	-0.0520118	-0.0609864	-0.197539	0.155458	-0.212237	-0.226417	-0.439138	0.269921	-0.0338558	-0.176153	-0.264567	-0.0551515	-0.129518	-0.189157	-0.192212	0.230203
													BP SYSTOLIC		0.422478	-0.0941081	0.0553291	-0.108009		-0.103056		0.654987	-0.00390033	0.0865609	-0.0270182	0.0708338	-0.0731548	0.0564823	0.0809909	-0.120914	0.0573721	0.0689138	-0.151344	0.0451129	-0.10853	-0.0941681	-0.217729	0.0640714	-0.101873	-0.0390557	-0.0435471	0.0786363	0.0315823	0.072122	-0.0335159	0.0747614
													BP Diastolic		0.0526791	-0.139519	0.00383034	-0.0934907		-0.167529	0.654987		-0.133136	0.0126441	-0.0203304	0.0420434	-0.154842	-0.0243974	-0.0155319	-0.0376861	0.108732	0.196048	-0.0415886	0.0248887	-0.0575492	-0.0358569	0.00393224	-0.0524247	-0.0627563	0.0409912	0.0938772	0.20703	0.207116	0.0448676	-0.0420821	0.0077469
													tube ID	PLASMA RCN2 CONT.	Diabetes	Na (mmol/L)	K (mmol/L)	Glucose (mg/dL)	Maximum Stenosis (%)	TAV (mm2)	Atheroma Burden (%)	Fibrous (%)	WBC (k/uL)	Neutrophils Absolute Count (k/uL)			tube ID	Diabetes
													14620-003	51.795	1	136	3.7	255	75.5	297.8	55.2095	54.4134	9.01	5.69			15731-1	0
													14620-004	17.25	1	140	3.9	172	22.8	88.6	13.8114	82.7105	6.6	3.25			15731-2	0
													14620-006	55.425	1	130	3.5	157	41.34	57.9	11.34	57.7325	11.21	9.07			15731-4	0
													14620-007	67.83	1	126	4.6	77	71.1	224.3	50.2577	46.7721	10.18				15731-6	0
													14620-008	43.46	1	139	4.1	144	52.2	287.4	39.4347	63.6699	2.48				15731-9	0
													14620-010	40.99	1	135	5	275	56.1	237	37.2759	47.0584	10.71	9			15731-12	0
													14620-011	64.34	1	136	4.1	250	77.21	520.5	56.7241	63.1017	8				15731-14	0
													14620-012	92.105	1	138	4	104	54.2	145.2	39.5425	45.3488	8.31				15328-8	0
													14620-016	81.055	1	137	3.9	173	24.8	100.6	18.1611	97.4777	8.13				15328-26	0
													14620-018	44.815	1	140	3.6	96	41.6	241.7	26.3347	69.9907	7.05				15328-27	0
													14620-019	24.905	1	140	3.8	139	64.6	226.5	45.4454	45.5757	6.61				15328-52	0
													14620-021	52.81	1	141	3.7	301	44.5	139.8	27.0354	55.8172	10.44				15328-77	0
													14620-022	71.655	1	136	4.4	167	71.7	254.3	37.3641		8.74				15328-87	0
													14620-023	49.275	1	138	3.9	113	47.8	389.4	37.3167	64.8642	9.71				15328-93	0
													14620-024	42.105	1	140	4.5	118	64	258.2	41.5982	52.8966	6.43	3.98			15328-100	0
													14620-026	46.025	1	139	4	132	45.6	302.7	36.162	62.087	5.5				15328-102	0
													14620-028	155.425	1	135	4.4	255	69.1	170.3	42.2895	60.4264	8.13				15328-106	0
													14620-029	68.605	1	134	4.7	121	26.2	59.5	9.89852	91.5776	5.23				15328-108	0
													14620-030	75.24	1	139	3.5	189	76.9	289.2	60.2751	55.7219	6.26	4.72			15328-109	0
													14620-031	63.515	1	137	4	208	44.7	74.6	31.6504	64.9229	4.68				15328-110	0
													14620-032	94.525	1	136	2.9	143	34.4	119.7	19.4508	74.223	4.33	2.02			15328-111	0
													14620-033	75.68	1	136	3.9	101	79.3	244.9	50.2256	63.7452	8.32				15328-112	0
													14620-034	54.94	1	138	3.6	205	59.3	235.2	48.4948	47.9152	7.23	4.1			average
													14620-035	35.32	1	140	4	120	29	90.2	16.4599	77.8733	7.53	4.53			stdev
													14620-038	94.38	1	139	4.1	157	64.1	186.2	46.5616	53.0016	7.86	3.81
													14620-048	116.91	1	140	4.1	111	0.14	20.9	5.90729	100	5.07	4.17
													14620-049	55.67	1	137	4.1	107	72.1	284.8	57.5586	39.5626	7.02	5.26
													14620-053	20.69	1	140	5.3	107	59.2	192.8	26.7703		7.32
													14620-054	41.665	1	138	4.2	172	12.8		8.25198		11.58	9.78
													14620-055	26.6	1	136	3.6	76	67.7	315.5	48.5012	64.4594	8.93	6.04
													14620-062	44.525	1	135	4	130	59.1	143.6	25.8134	76.1106	8.84	2.63
													14620-065	29.215	1	141	4.5	114	76.4	99.3	31.1481	74.5404	5.97	2.57
													14620-066	40.215	1	138	4	91	72.8	291.9	40.8881	60.268	8.09	4.03
													14620-074	59.205	1	n/a	n/a	100	28.8		22.2179	76.4088	6.41	4.02
													14620-075	78.875	1	138	3.9	222	71.7	134.1	37.7853		4.78	3.76
													14620-078	125.97	1	140	3.6	118	65.4	308.1	48.75	73.306	4.25	2.09
													14620-079	118.945	1	138	4.1	124	72		57.2283		6.17	2.75
													14620-083	40.115	1	138	3.9	103	72.549	252.07	46.6822	45.5246	5.87	2.65
													15731-3	24.71	1	141	4.4	130	47.7273	229.1	29.7803	53.5871	5.59	2.69
													15731-5	14	1	143	4.1	113	56.0606	138.5	41.8555	63.059	9.97	7.12
													15731-10	56.2	1	140	4	88					5.66	2.96
													15731-11	59.835	1	142	4	112	68.79	267.3	51.74	54.6102	11.15	6.92
													15731-13	18.12	1	138	4	97	84.3243	349.1	60.3666	37.194	13.88	6.11
													15328-3	37.595	1	137	4.2	129	18.8172	59.5	8.79137	80.4077	5.14	3.15
													15328-4	7.265	1	140	4.6	131	43.4343	141.5	12.2236	66.0872	7.5	7.02
													15328-6	24.515	1	138	4.1	180	78.2123	393.1	53.1504	56.3376	7.77	4.83
													15328-16	136.19	1	138	3.6	110	43.2099	108.2	29.1095	43.0409	5.69	3.49
													15328-24	33.82	1	135	4.3	109	53.9474	62.1	21.4138	59.4581	7.36	5.81
													15328-46	33.285	1	137		159	72.3684	145.2	54.6893	58.5657	8.48	5.53
													15328-48	23.885	1	140	4.5	101	75.2	367.5	60.9857	58.9311	7.08	3.89
													15328-60	77.665	1	138	4.2	107	29.4118	39.5	12.1801	98.377	7.24	4.71
													15328-66	64.39	1	137	3.7	138	69.4656	303.4	45.0483	50.7485	4.55	3.32
													15328-68	50.485	1	140	3.5	118	51.4706	37.37	10.4045	90.589	5.55
													15328-78	47.48	1	136	4.4	190	81.7518	282.2	49.4394	50.4326	12.22	7.75
													15328-82	56.155	1	142	3.5	136	35.8289	173	20.2766	0	5.32	2.7
													15328-83	71.365	1	138	3.6	147	14.7368	38.1	5.83282	88.0827	4.66	2.58
													15328-85	26.645	1	141	3.7	151	50.7042	217.6	41.4318	53.8614	8.4	4.24
													15328-86	72.14	1	132	4	284	17.7419	44.6	6.9438	81.452	6.04	3.56
													average	56.8589		137.842	4.02679	146.155	53.7183	197.808	34.5875	62.5755	7.38328	4.59268
													stdev	4.08126		0.381846	0.0540831	7.05208	2.75113	15.1483	2.22504	2.46025	0.295146	0.308029
													tube ID	PLASMA RCN2 CONT.	Diabetes	Na (mmol/L)	K (mmol/L)	Glucose (mg/dL)	Maximum Stenosis (%)	TAV (mm2)	Atheroma Burden (%)	Fibrous (%)	WBC (k/uL)	Neutrophils Absolute Count (k/uL)
													15328-87	68.12	0	135	4	105	73.8372	323.2	48.6015	43.7548	4.32	3.17
													15328-93	53.15	0	139	4.2	96	93.4	462.9	52.81	46.7946	6.43	3.99
													15328-100	91.135	0	142	4.1	88	77.27	245.2	65.11	67.7082	7.09	3.36
													15328-102	53.1	0	135	4.8	164	60.76	112	40.43	71.4113	14.66	13.04
													15328-106	61.82	0	143	3.8	91	68.57	93	30.84	59.0776	5.09	2.76
													15328-108	43.46	0	133	4.8	102	65.17	237.4	39.07	0	8.09	6.81
													15328-109	54.455	0	137	4	106	52.4138	68.3	11.7718	84.3949	12.92	8.12
													15328-110	72.53	0	139	3.3	108	71.5517	238.5	46.0425	55.7831	4.05	2.35
													15328-111	95.64	0	141	4.09	111	17.5	15	5.18852	100	8.28	4.8
													15328-112	96.8	0	138	3.7	113	50.2242	334	32.8449	54.2791	4.41	2.82
													14620-041	79.795	0	139	3.9	87	34.8	93.2	25.5342	85.7792	3.92	0.9
													14620-047	62.21	0	139	4	92	25.26	36.8	10.8844	100	6.53	3.37
													14620-061	56.54	0	138	4.3	106	38.9	136.5	20.7858	83.4596	5.58	2.97
													14620-069	91.665	0	135	4.1	84	19.8	38.9	9.22238	100	5.13	3.11
													14620-071	31.055	0	149	4.3	127	58.5	264.8	39.9156	64.5002	6.77	4.83
													14620-073	21.655	0	139	4.4	102	40.9	106.3	19.167	63.0404	6.93	4.63
													14620-076	47.725	0	134	4.1	159	45.1		23.5568	42.9971	11.73	6.33
													14620-077	78.295	0				58.1	238	34.6939		4.08	3.16
													14620-080	56.01	0	139	4.6	89	65.2	311.9	43.3616	58.2524	7.56	5.24
													14620-081	83.045	0	136	4.4	95	78.3217	313.1	55.7415	41.7165	5.75	3.77
													14620-082	50.095	0	139	3.2	100	47.482	165	32.1575	65.1644	6.14	2.01
													14620-084	36.485	0	137	4.2	118	40.3509	129.1	26.4658	66.0239	6.52	4.1
													15731-1	57.705	0	136	4	103	77.653	248	38.671	65.4053	19.04	13.84
													15731-2	57.655	0	140	3.9	66	59.5041	303.1	44.4819	68.9965	11.11
													15731-4	45.35	0	139	4.7	81	73.4043	203.5	44.2103	50.209	7.39	3.28
													15731-6	29.215	0	138	3.7	109	58.5714	228.5	43.4907	60.1899	6.48	3.87
													15731-9	33.09	0	138	4.4	90	15.07	20.4	5.14	100	8.83	6.23
													15731-12	42.295	0	137	2.8	77	41.0853	131	23.3512	64.5429	8.8	5.72
													15731-14	87.595	0	137	3.5	92	75	309.1	55.3546	59.6328	5.34	2.71
													15328-8	31.54	0	140	4.6	83	33.5329	125.6	17.5689	88.4161	6.71	2.81
													15328-26	17.005	0	140	4.1	102	61.6279	170.4	38.6833	69.7132	6.46	3.65
													15328-27	22.965	0	139	4.3	91	14.7059	47.2	7.23704	95.339	4.37	2.22
													15328-52	33.38	0	137	4.3	86	66.3158	171.3	44.6908	58.634	4.49	2.81
													15328-77	36.965	0	137	4.3	100	54.9618	189.2	32.8815	54.0728	5.94	3.65
													average	55.2807		138.303	4.08758	100.697	53.3778	185.164	32.6458	66.3421	7.26294	4.43727
													stdev	3.90464		0.506557	0.0775758	3.48413	3.48465	18.9213	2.71191	3.6793	0.571863	0.482179
													TTEST	0.78061		0.471403	0.523893	1.39581e-07	0.93908	0.603564	0.581602	0.399542	0.850682	0.786917
													tube ID	PLASMA RCN2 CONT.	age	gender		tube ID	PLASMA RCN2 CONT.	age	gender
													1	64.825	72	0		20	43.115	47	1
													2	45.41	66	0		26	3.755	75	1
													10	57.15	47	0		45	49.145	62	1
													13	69.155	53	0		46	66.725	59	1
													14	83.19	72	0		53	58.33	67	1
													15	143.27	77	0		70	58.66	44	1
													23	39.11	55	0		80	72.955	63	1
													24?	32.225	?	0		14620-008	43.46	66	1
													28	42	45	0		14620-010	40.99	79	1
													37	194.895	62	0		14620-016	81.055	51	1
													39	183.285	57	0		14620-021	52.81	71	1
													42	204.405	61	0		14620-022	71.655	58	1
													44	130.615	69	0		14620-024	42.105	63	1
													47	56.885	62	0		14620-030	75.24	63	1
													48	96.765	64	0		14620-032	94.525	49	1
													51	88.57	58	0		14620-034	54.94	55	1
													56	50.395	59	0		14620-035	35.32	48	1
													62	22.255	54	0		14620-041	79.795	61	1
													63	63.84	66	0		14620-048	116.91	53	1
													67	100.375	54	0		14620-049	55.67	48	1
													68	126.81	57	0		14620-053	20.69	64	1
													76	99.915	54	0		14620-054	41.665	40	1
													78	103.785	64	0		14620-061	56.54	52	1
													81	131.795	72	0		14620-062	44.525	59	1
													14620-003	51.795	65	0		14620-065	29.215	44	1
													14620-004	17.25	70	0		14620-066	40.215	65	1
													14620-006	55.425	68	0		14620-073	21.655	57	1
													14620-007	67.83	66	0		14620-081	83.045	66	1
													14620-011	64.34	48	0		14620-083	40.115	72	1
													14620-012	92.105	54	0		15731-4	45.35	53	1
													14620-018	44.815	52	0		15731-5	14	53	1
													14620-019	24.905	55	0		15731-9	33.09	49	1
													14620-023	49.275	73	0		15731-10	56.2	49	1
													14620-026	46.025	73	0		15731-11	59.835	49	1
													14620-028	155.425	65	0		15731-12	42.295	46	1
													14620-029	68.605	58	0		15731-13	18.12	50	1
													14620-031	63.515	51	0		15328-3	37.595	70	1
													14620-033	75.68	46	0		15328-8	31.54	48	1
													14620-038	94.38	64	0		15328-16	136.19	73	1
													14620-047	62.21	33	0		15328-26	17.005	61	1
													14620-055	26.6	75	0		15328-27	22.965	60	1
													14620-069	91.665	54	0		15328-46	33.285	63	1
													14620-071	31.055	71	0		15328-66	64.39	65	1
													14620-074	59.205	61	0		15328-68	50.485	56	1
													14620-075	78.875	68	0		15328-83	71.365	53	1
													14620-076	47.725	48	0		15328-85	26.645	56	1
													14620-077	78.295	78	0		15328-100	91.135	57	1
													14620-078	125.97	57	0		15328-106	61.82	79	1
													14620-079	118.945	74	0		15328-110	72.53	71	1
													14620-080	56.01	67	0		15328-111	95.64	60	1
													14620-082	50.095	58	0		average	53.1261
													14620-084	36.485	47	0		STDEV	3.75383
													15731-1	57.705	49	0		TTEST	0.00662027
													15731-2	57.655	46	0
													15731-3	24.71	61	0
													15731-6	29.215	71	0
													15731-14	87.595	52	0
													15328-4	7.265	63	0
													15328-6	24.515	54	0
													15328-24	33.82	72	0
													15328-48	23.885	71	0
													15328-52	33.38	78	0
													15328-60	77.665	66	0
													15328-77	36.965	65	0
													15328-78	47.48	56	0
													15328-82	56.155	77	0
													15328-86	72.14	71	0
													15328-87	68.12	80	0
													15328-93	53.15	51	0
													15328-102	53.1	53	0
													15328-108	43.46	59	0
													15328-109	54.455	50	0
													15328-112	96.8	73	0
													average	69.9269
													STDEV	4.78299
													tube ID	PLASMA RCN2 CONT.	gender	Total Cholesterol (mg/dL)	Triglycerides (mg/dL)	HDL Cholesterol (mg/dL)	LDL Cholesterol (mg/dL)	Maximum Stenosis (%)	TAV (mm2)	Atheroma Burden (%)	Calcium (%)
													14620-003	51.795	0	109	118	25	64	75.5	297.8	55.2095	14.4474
													14620-004	17.25	0	110	95	36	58	22.8	88.6	13.8114	5.49537
													14620-006	55.425	0	141	65	51	149	41.34	57.9	11.34	3.95
													14620-007	67.83	0	150	204	36	80	71.1	224.3	50.2577	11.6684
													14620-011	64.34	0	101	171	25	48	77.21	520.5	56.7241	3.96013
													14620-012	92.105	0	84	84	24	46	54.2	145.2	39.5425	22.4583
													14620-018	44.815	0	190	66	41	138	41.6	241.7	26.3347	6.03926
													14620-019	24.905	0	164	77	43	108	64.6	226.5	45.4454	19.3559
													14620-023	49.275	0	210	116	38	153	47.8	389.4	37.3167	7.04474
													14620-026	46.025	0		125	35	56	45.6	302.7	36.162	10.411
													14620-028	155.425	0	106	184	35	40	69.1	170.3	42.2895	14.1706
													14620-029	68.605	0	98	44	35	56	26.2	59.5	9.89852	0
													14620-031	63.515	0	115	171	28	59	44.7	74.6	31.6504	12.1887
													14620-033	75.68	0	159	188	30	98	79.3	244.9	50.2256	6.16823
													14620-038	94.38	0	99	103	30	52	64.1	186.2	46.5616	15.7836
													14620-047	62.21	0	148	117	27	102	25.26	36.8	10.8844	0
													14620-055	26.6	0	139	68	45	83	67.7	315.5	48.5012	5.0871
													14620-069	91.665	0	132	113	27	86	19.8	38.9	9.22238	0
													14620-071	31.055	0	149	54	49	91	58.5	264.8	39.9156	9.98731
													14620-074	59.205	0	99	84	22	63	28.8		22.2179	4.55667
													14620-075	78.875	0	154	184	28	95	71.7	134.1	37.7853
													14620-076	47.725	0	178	80	30	135	45.1		23.5568	23.7629
													14620-077	78.295	0	127	76	28	86	58.1	238	34.6939
													14620-078	125.97	0	76	56	25	42	65.4	308.1	48.75	2.45508
													14620-079	118.945	0	164	124	34	109	72		57.2283
													14620-080	56.01	0	127	60	34	83	65.2	311.9	43.3616	10.8904
													14620-082	50.095	0	234	263	52	158	47.482	165	32.1575	8.42806
													14620-084	36.485	0	211	274	28	137	40.3509	129.1	26.4658	9.62239
													15731-1	57.705	0	164	31	37	121	77.653	248	38.671	4.78452
													15731-2	57.655	0	175	213	24	116	59.5041	303.1	44.4819	3.43468
													15731-3	24.71	0	95	60	33	52	47.7273	229.1	29.7803	19.1372
													15731-6	29.215	0	141	65	50	80	58.5714	228.5	43.4907	10.7927
													15731-14	87.595	0	132	80	37	82	75	309.1	55.3546	6.58324
													15328-4	7.265	0	130	26	56	70	43.4343	141.5	12.2236	12.7123
													15328-6	24.515	0	126	195	29	65	78.2123	393.1	53.1504	7.39527
													15328-24	33.82	0	102	47	26	68	53.9474	62.1	21.4138	19.511
													15328-48	23.885	0	121	70	38	71	75.2	367.5	60.9857	10.154
													15328-52	33.38	0	130	33	53	73	66.3158	171.3	44.6908	18.0498
													15328-60	77.665	0	124	133	40	62	29.4118	39.5	12.1801	0.238987
													15328-77	36.965	0	128	47	51	69	54.9618	189.2	32.8815	12.3359
													15328-78	47.48	0	202	367	35	106	81.7518	282.2	49.4394	8.7281
													15328-82	56.155	0	156	45	47	102	35.8289	173	20.2766	0
													15328-86	72.14	0	91	97	30	45	17.7419	44.6	6.9438	6.48139
													15328-87	68.12	0	200	160	41	132	73.8372	323.2	48.6015	21.0773
													15328-93	53.15	0	97	84	28	55	93.4	462.9	52.81	14.6503
													15328-102	53.1	0	200	99	36	148	60.76	112	40.43	0.03
													15328-108	43.46	0	95	51	30	57	65.17	237.4	39.07	0
													15328-109	54.455	0	183	103	36	130	52.4138	68.3	11.7718	0.286823
													15328-112	96.8	0	145	188	38	76	50.2242	334	32.8449	15.327
													AVERAGE	58.6478		139.812	113.429	35.4286	86.8367	55.9512	215.041	35.4898	9.12265
													STDEV	4.13993		5.51189	10.163	1.26336	4.75652	2.61185	17.49	2.18407	0.992337
													tube ID	PLASMA RCN2 CONT.	gender	Total Cholesterol (mg/dL)	Triglycerides (mg/dL)	HDL Cholesterol (mg/dL)	LDL Cholesterol (mg/dL)	Maximum Stenosis (%)	TAV (mm2)	Atheroma Burden (%)	Calcium (%)
													14620-008	43.46	1	150	204	36	80	52.2	287.4	39.4347	10.5994
													14620-010	40.99	1	109	131	38	49	56.1	237	37.2759	23.9415
													14620-016	81.055	1	VAP	624	35	80	24.8	100.6	18.1611	0
													14620-021	52.81	1	134	89	48	71	44.5	139.8	27.0354	12.472
													14620-022	71.655	1	101	76	36	52	71.7	254.3	37.3641
													14620-024	42.105	1	VAP	214	33	55	64	258.2	41.5982	14.5465
													14620-030	75.24	1	170	348	27	85	76.9	289.2	60.2751	13.3917
													14620-032	94.525	1	186	63	46	130	34.4	119.7	19.4508	4.67034
													14620-034	54.94	1	132	162	44	61	59.3	235.2	48.4948	14.5378
													14620-035	35.32	1	136	119	47	69	29	90.2	16.4599	18.09
													14620-041	79.795	1	157	125	45	91	34.8	93.2	25.5342	3.38337
													14620-048	116.91	1	173	83	45	114	0.14	20.9	5.90729	0
													14620-049	55.67	1	VAP	152	43	106	72.1	284.8	57.5586	21.02
													14620-053	20.69	1	185	216	41	100	59.2	192.8	26.7703
													14620-054	41.665	1	253	119	44	189	12.8		8.25198
													14620-061	56.54	1	193	47	39	146	38.9	136.5	20.7858	1.31941
													14620-062	44.525	1	169	157	34	109	59.1	143.6	25.8134	3.53092
													14620-065	29.215	1	176	192	36	108	76.4	99.3	31.1481	4.85901
													14620-066	40.215	1	145	135	32	91	72.8	291.9	40.8881	8.97595
													14620-073	21.655	1	178	103	48	113	40.9	106.3	19.167	12.5067
													14620-081	83.045	1	191	245	27	123	78.3217	313.1	55.7415	25.3946
													14620-083	40.115	1	132	105	35	80	72.549	252.07	46.6822	23.3422
													15731-4	45.35	1	194	81	50	131	73.4043	203.5	44.2103	17.7961
													15731-5	14	1	171	103	42	112	56.0606	138.5	41.8555	12.9563
													15731-9	33.09	1	100	47	42	50	15.07	20.4	5.14	0
													15731-10	56.2	1	129	207	30	65
													15731-11	59.835	1	114	100	27	70	68.79	267.3	51.74	8.81332
													15731-12	42.295	1	116	112	27	70	41.0853	131	23.3512	7.66855
													15731-13	18.12	1	150	247	28	81	84.3243	349.1	60.3666	27.0926
													15328-3	37.595	1	143	66	51	81	18.8172	59.5	8.79137	4.98269
													15328-8	31.54	1	140	48	44	88	33.5329	125.6	17.5689	2.1828
													15328-16	136.19	1	157	68	34	112	43.2099	108.2	29.1095	29.7948
													15328-26	17.005	1	153	106	32	103	61.6279	170.4	38.6833	3.4135
													15328-27	22.965	1	130	84	37	79	14.7059	47.2	7.23704	3.43051
													15328-46	33.285	1	108	57	31	68	72.3684	145.2	54.6893	13.3733
													15328-66	64.39	1	101	50	29	64	69.4656	303.4	45.0483	16.8482
													15328-68	50.485	1	171	191	20	119	51.4706	37.37	10.4045	0.93658
													15328-83	71.365	1	224	134	31	171	14.7368	38.1	5.83282	11.9173
													15328-85	26.645	1	131	62	63	58	50.7042	217.6	41.4318	20.7713
													15328-100	91.135	1	165	183	46	89	77.27	245.2	65.11	2.61101
													15328-106	61.82	1	164	53	58	97	68.57	93	30.84	15.4405
													15328-110	72.53	1	137	71	47	78	71.5517	238.5	46.0425	14.5671
													15328-111	95.64	1	123	117	46	58	17.5	15	5.18852	0
													AVERAGE	53.5726		152.275	137.116	38.9302	91.7674	50.8375	168.296	31.9629	11.0558
													STDEV	4.16477		5.15693	15.4149	1.37989	4.75837	3.50459	14.5877	2.70868	1.35812
													TTEST	0.389757		0.108285	0.203509	0.0645788	0.465557	0.245554	0.04426	0.313734	0.254223
[truncated: 19 more columns]

## Sheet: Plasma Rcn2_mice
Rcn2 levels in plasma of female B6 and C3H Apoe-/- mice determined by ELISA.									Assay Date: 03/26/2012
			Sample	Wells	Values	Outliers	Result	MeanResult	Std.Dev.	CV%	dilute 1:5
B6apoE	c	2388-1	Un01	A2	0.594	Outlier	2.812	2.812	0	0	14.06
	wk2	2388-1	Un02	B2	1.64	Outlier	8.346	8.346	0	0	41.73
	wk8	2388-1	Un03	C2	1.303	Outlier	6.564	6.564	0	0	32.82
	c	2388-2	Un04	D2	0.913	Outlier	4.498	4.498	0	0	22.49
	wk2	2388-2	Un05	E2	1.469	Outlier	7.442	7.442	0	0	37.21
	wk8	2388-2	Un06	F2	1.127	Outlier	5.63	5.63	0	0	28.15
	c	2388-4	Un07	G2	1.527	Outlier	7.747	7.747	0	0	38.735
	wk2	2388-4	Un08	H2	1.291	Outlier	6.502	6.502	0	0	32.51
	wk8	2388-4	Un09	A3	1.187	Outlier	5.951	5.951	0	0	29.755
	before	2388-13	Un10	B3	1.264	Outlier	6.36	6.36	0	0	31.8
	wk2	2388-13	Un11	C3	1.484	Outlier	7.52	7.52	0	0	37.6
	wk8	2388-13	Un12	D3	0.941	Outlier	4.649	4.649	0	0	23.245
C3HapoE	before	2408-9	Un13	E3	0.305		1.282	1.282	0	0	6.41
	wk2	2408-9	Un14	F3	1.021	Outlier	5.073	5.073	0	0	25.365
	wk8	2408-9	Un15	G3	0.867	Outlier	4.256	4.256	0	0	21.28
	before	2408-10	Un16	H3	0.477		2.191	2.191	0	0	10.955
	wk2	2408-10	Un17	A4	0.792	Outlier	3.86	3.86	0	0	19.3
	wk8	2408-10	Un18	B4	0.902	Outlier	4.441	4.441	0	0	22.205
	before	2408-11	Un19	C4	0.564	Outlier	2.655	2.655	0	0	13.275
	wk2	2408-11	Un20	D4	0.782	Outlier	3.806	3.806	0	0	19.03
	wk8	2408-11	Un21	E4	0.883	Outlier	4.34	4.34	0	0	21.7
	before	2410-12	Un22	F4	0.379		1.674	1.674	0	0	8.37
	wk2	2410-12	Un23	G4	0.661	Outlier	3.167	3.167	0	0	15.835
	wk8	2410-12	Un24	H4	0.494		2.282	2.282	0	0	11.41
			Sample	Concentration	Wells	BackConcCalc	Values	MeanValue	Std.Dev.	CV%
			St01	2.5	A1	2.5	0.535	0.535	0	0
			St02	0.625	B1	0.625	0.181	0.181	0	0						Anova: Two-Factor With Replication
																SUMMARY	chow	western 2wk	western 8wk	Total
Rcn2 levels in plasma of B6 and C3H Apoe-/- mice determined by ELISA.									Assay Date: 03/26/2012							B6apoE
																Count	4	4	4	12
	chow	western 2wk	western 8wk	Mouse ID												Sum	107.085	149.05	113.97	370.105
B6apoE	14.06	41.73	32.82	2388-1			Chow	Western								Average	26.7712	37.2625	28.4925	30.8421
	22.49	37.21	28.15	2388-2		B6	26.7712	37.2625								Variance	116.108	14.2205	15.9916	62.9288
	38.735	32.51	29.755	2388-4		C3H	9.7525	19.8825
	31.8	37.6	23.245	2388-13												C3HapoE
C3HapoE	6.41	25.365	21.28	2408-9												Count	4	4	4	12
	10.955	19.3	22.205	2408-10		SD	10.7754	3.77101								Sum	39.01	79.53	76.595	195.135
	13.275	19.03	21.7	2408-11			8.15138	2.83285								Average	9.7525	19.8825	19.1487	16.2613
	8.37	15.835	11.41	2408-12												Variance	8.97921	15.8354	26.76	37.2712
																Total
																Count	8	8	8
																Sum	146.095	228.58	190.565
																Average	18.2619	28.5725	23.8206
																Variance	136.363	99.1852	43.2666
																ANOVA
																Source of Variation	SS	df	MS	F	P-value	F crit
																Sample	1275.6	1	1275.6	38.6752	7.2201e-06	4.41387
																Columns	426.104	2	213.052	6.45955	0.00768087	3.55456
																Interaction	82.4116	2	41.2058	1.24932	0.310403	3.55456
																Within	593.685	18	32.9825
																Total	2377.8	23
			t-Test: Two-Sample Assuming Unequal Variances							t-Test: Two-Sample Assuming Unequal Variances							t-Test: Paired Two Sample for Means							t-Test: Paired Two Sample for Means
			chow			Dunnett's multiple comparisons				western			Dunnett's multiple comparisons				chow vs Western_B6			Dunnett's multiple comparisons				chow vs Western_C3H			Dunnett's multiple comparisons
				Variable 1	Variable 2						Variable 1	Variable 2						Variable 1	Variable 2						Variable 1	Variable 2
			Mean	26.7712	9.7525					Mean	37.2625	19.8825					Mean	26.7712	37.2625					Mean	9.7525	19.8825
			Variance	116.108	8.97921					Variance	14.2205	15.8354					Variance	116.108	14.2205					Variance	8.97921	15.8354
			Observations	4	4					Observations	4	4					Observations	4	4					Observations	4	4
			Hypothesized Mean Difference	0						Hypothesized Mean Difference	0						Pearson Correlation	-0.916502						Pearson Correlation	-0.459369
			df	3						df	6						Hypothesized Mean Difference	0						Hypothesized Mean Difference	0
			t Stat	3.04334						t Stat	6.34038						df	3						df	3
			P(T<=t) one-tail	0.02786						P(T<=t) one-tail	0.000360341						t Stat	-1.46616						t Stat	-3.38751
			t Critical one-tail	2.35336						t Critical one-tail	1.94318						P(T<=t) one-tail	0.119433						P(T<=t) one-tail	0.0214267
			P(T<=t) two-tail	0.05572						P(T<=t) two-tail	0.000720682						t Critical one-tail	2.35336						t Critical one-tail	2.35336
			t Critical two-tail	3.18245		0.0125		FALSE		t Critical two-tail	2.44691		0.0125		TRUE		P(T<=t) two-tail	0.238866		0.0125		FALSE		P(T<=t) two-tail	0.0428534		0.0125		FALSE
																	t Critical two-tail	3.18245						t Critical two-tail	3.18245

## Sheet: HDL KCl on Rcn2_ELISA
ELISA analysis of Rcn2 levels in medium incubated with endothelial cells treated with HDL and K+					Experiment on 6-19-2016
ECs treated 45 mg HDL
ID	Treat	READ 1	READ 2	RESULT 1	RESULT 2
Pre B6-12	0H	0.061	0.064	0.0732	0.0618
Pre B6-12	45H	0.051	0.046	0.0727	0.061
Pre B6-13	0H	0.054	0.049	0.0729	0.0611
Pre B6-13	45H	0.059	0.053	0.0731	0.0613
Pre Rcn2-1	0H	0.076	0.062	0.0739	0.0617
Pre Rcn2-2	45H	0.062	0.051	0.0732	0.0612
Pre-B6-12'	0H	0.068	0.057	0.0735	0.0614
Pre-B6-12'	45H	0.072	0.046	0.0737	0.061
Ecs treated with K+
ID	Treat	READ 1	READ 2	RESULT 1	RESULT 2
Pre B6-12	0K	0.051	0.051	0.0727	0.0612
Pre B6-12	12K	0.048	0.045	0.0726	0.0609
Pre B6-13	0K	0.09	0.051	0.0746	0.0612
Pre B6-13	12K	0.058	0.053	0.073	0.0613
Pre Rcn2-1	0K	0.05	0.046	0.0727	0.061
Pre Rcn2-2	12K	0.053	0.046	0.0728	0.061
